# Supplementary material for: Evolution of an increased performance under acute challenge does not exacerbate vulnerability to chronic stress
Source: Sci Rep. 2022 Feb 8;12:2126. doi: 10.1038/s41598-022-06060-7 (PMC8825808; doi:10.1038/s41598-022-06060-7)
Supplement: Supplementary file 2 — Supplementary Information 2. [file 41598_2022_6060_MOESM2_ESM.xlsx]

## Sheet: info
Evolution of an increased performance under acute challenge does not exacerbate vulnerability to chronic stress
Małgorzata M. Lipowska, Edyta T. Sadowska, Rupert Palme, Paweł Koteja
RAW DATA FILE
data_habituation	Data from all individuals from generation 25 which completed the VO2swim test: 1026 individuals tested as a part of regular selection program and 100 included in the CMS experiment, which passed the habituation procedure
Legend:
	IR	record number
	ID	animal's identification number
	T	selection direction (A-aerobic, C-control)
	L	replicate line within selection direction
	S	sex (0-female, 1-male)
	IDD	animal's mother (family) identification number
	LSWn	litter size during weaning
	ILDWn	litter number of a particular mother
	IL3DWn	litter number of a particular mother (1st, 2nd, 3rd or higher)
	Habituation	animal undergoing 3-week habituation procedure prior to the swiming trial (1-yes, 0-no)
	DateA	date of the swimming trial
	BMA	body mass at the swimming thrial [g]
	HourA	time at the swimming trial
	AnA	respirometric system (FC10, FC10A)
	VO2avg	average rate of oxygen consumption during the swimming trial [ml O2/min]
	VO2swim	maximum 1-minute rate of oxygen consumption during the swimming trial [ml O2/min]
data_experiment	Data from the 93 individuals that completed the whole CMS experiment
Legend:
	IR	record number
	ID	animal's identification number
	T	selection direction (A-aerobic, C-control)
	L	replicate line within selection direction
	S	sex (0-female, 1-male)
	block	experimental block (1,2,3)
	treatment	experimental treatment (comfort, CMS - chronic mild stress)
	week	week of experimental treatment (first, second)
	REM	remarks regarding record exclusion from statistical analyses
	BMavg_initial	average 4-day body mass [g] during the initial week (before experiment)
	BMavg	average 4-day body mass [g] during the in-experiment week
	BMavg_perc	percent difference between BMavg and BMavg_initial values [%]
	FI_initial	apparent food intake rate [g/day] during the initial week (before experiment)
	FI	apparent food intake rate [g/day] during the in-experiment week [g/day]
	FI_perc	percent difference between FI and FI_initial values [%]
	FCMs_initial	fecal corticosterone metabolites level [ng/g] during the initial week (before experiment)
	FCMs	fecal corticosterone metabolites level [ng/g] during the in-experiment week
	FCMs_ratio	ratio of FCMs to FCMs_initial values
	log10FCMs_initial	log10-transformed FCMs_initial values
	log10FCMs	log10-transformed FCMs values
	log10FCMs_ratio	log10-transformed FCMs_ratio values
	HourA_initial	time at the swimming trial during the initial week (before experiment)
	AnA_initial	respirometric system (FC10, FC10A) during the initial week (before experiment)
	HourA	time at the swimming trial during the in-experiment week
	AnA	respirometric system (FC10, FC10A) during the in-experiment week
	VO2avg_initial	average rate of oxygen consumption during the swimming trial [ml O2/min] during the initial week (before experiment)
	VO2avg	average rate of oxygen consumption during the swimming trial [ml O2/min] during the in-experiment week
	VO2avg_perc	percent difference between VO2avg and VO2avg_initial values [%]
	VO2swim_initial	maximum 1-min rate of oxygen consumption during the swimming trial [ml O2/min] during the initial week (before experiment)
	VO2swim	maximum 1-min rate of oxygen consumption during the swimming trial [ml O2/min] during the in-experiment week
	VO2swim_perc	percent difference between VO2swim and VO2swim_initial values [%]

## Sheet: data_habituation
IR	ID	T	L	S	IDD	LSWn	ILDWn	IL3DWn	Habituation	DateA	BMA	HourA	AnA	VO2avg	VO2swim
1	BL00064	C	C2	1	BK94269	5	1	1	1	2017-11-06	24.4	08:08:00	FC10a	3.63997	3.97548
2	BL00071	C	C4	1	BK94729	4	1	1	1	2017-11-06	22.5	08:08:00	FC10	2.99581	3.20724
3	BL00091	C	C2	1	BK96139	5	1	1	1	2017-11-06	23.4	08:30:00	FC10a	2.91792	3.14882
4	BL00095	C	C4	1	BK97492	4	1	1	1	2017-11-06	28.2	08:31:00	FC10	4.81884	5.0403
5	BL00099	C	C1	1	BK94469	3	1	1	1	2017-11-06	22.8	08:53:00	FC10a	3.91921	4.23721
6	BL00114	C	C4	0	BK95278	4	1	1	1	2017-11-06	21.5	08:53:00	FC10	3.12622	3.57189
7	BL00117	C	C3	1	BK97718	4	1	1	1	2017-11-06	19.6	09:13:00	FC10a	3.14364	3.52055
8	BL00146	A	A2	1	BK96289	4	1	1	1	2017-11-06	21.6	09:14:00	FC10	4.9497	5.45043
9	BL00174	A	A4	0	BK96252	3	1	1	1	2017-11-06	21.5	09:54:00	FC10	4.80832	5.33067
10	BL00217	C	C2	0	BK94454	3	1	1	1	2017-11-06	19.7	09:33:00	FC10a	3.20014	3.7455
11	BL00243	C	C1	1	BK94391	5	1	1	1	2017-11-06	21.5	09:34:00	FC10	3.75628	4.03869
12	BL00289	A	A2	1	BK97280	6	1	1	1	2017-11-06	24.7	09:53:00	FC10a	6.22873	6.80023
13	BL00331	A	A3	0	BK97061	7	1	1	1	2017-11-06	22	10:14:00	FC10	5.74462	6.0841
14	BL00368	A	A1	0	BK97462	6	1	1	1	2017-11-06	20.2	10:34:00	FC10a	6.17258	6.5236
15	BL00380	C	C1	0	BK95368	3	1	1	1	2017-11-06	21.9	10:34:00	FC10	3.29073	3.49611
16	BL00412	C	C2	0	BK96713	6	1	1	1	2017-11-06	16.9	12:50:00	FC10	2.75369	3.00458
17	BL00417	A	A4	0	BK94399	5	1	1	1	2017-11-06	27.7	10:53:00	FC10a	6.26683	6.9359
18	BL00460	A	A4	1	BK94175	6	1	1	1	2017-11-06	26.2	13:09:00	FC10	4.77324	5.01739
19	BL00464	C	C3	1	BK95927	5	1	1	1	2017-11-06	17.9	12:08:00	FC10a	2.32778	2.67649
20	BL00467	C	C3	0	BK97524	3	1	1	1	2017-11-06	17.7	13:28:00	FC10a	2.89199	3.3548
21	BL00469	A	A4	1	BK94218	3	1	1	1	2017-11-06	23.2	12:09:00	FC10	5.3019	5.7457
22	BL00473	A	A2	0	BK96274	3	1	1	1	2017-11-06	19.4	13:29:00	FC10	3.58146	4.25599
23	BL00481	A	A3	0	BK96240	7	1	1	1	2017-11-06	19	13:49:00	FC10a	4.43902	4.80585
24	BL00514	A	A3	1	BK94433	5	1	1	1	2017-11-06	24.7	14:55:00	FC10a	5.17873	5.58408
25	BL00520	C	C1	0	BK95520	3	1	1	1	2017-11-06	16.7	14:56:00	FC10	2.6067	2.92624
26	BL00532	C	C4	0	BK96067	5	1	1	1	2017-11-06	17.9	14:15:00	FC10a	2.82474	3.1202
27	BL00552	A	A1	1	BK94654	4	1	1	1	2017-11-06	26.4	14:15:00	FC10	5.83427	6.32106
28	BL00568	C	C3	0	BK94201	2	1	1	1	2017-11-06	19.5	14:35:00	FC10a	2.76836	2.88024
29	BL00595	A	A1	1	BK95685	4	1	1	1	2017-11-06	20.2	15:37:00	FC10a	5.48086	5.83782
30	BL00613	A	A2	0	BK95174	5	1	1	1	2017-11-06	19.2	14:35:00	FC10	5.18755	5.57085
31	BL01051	C	C3	0	BK94362	5	1	1	1	2017-11-21	14.4	10:24:00	FC10	1.40355	2.39375
32	BL01124	C	C3	0	BK94161	4	1	1	1	2017-11-21	17.4	13:40:00	FC10	2.63689	2.90134
33	BL01180	A	A2	1	BK94600	6	2	2	1	2017-11-21	23.1	16:10:00	FC10	4.70748	5.4355
34	BL01199	A	A2	0	BK94141	5	2	2	1	2017-11-21	18.5	15:30:00	FC10a	5.1412	5.56693
35	BL01212	C	C2	0	BK94815	4	1	1	1	2017-11-21	17	12:41:00	FC10	2.9395	3.11647
36	BL01240	C	C2	1	BK94454	8	2	2	1	2017-11-21	23.7	13:20:00	FC10	3.42243	3.5896
37	BL01245	A	A1	0	BK95902	6	2	2	1	2017-11-21	20	10:47:00	FC10	5.68715	5.94186
38	BL01282	C	C1	0	BK95368	5	2	2	1	2017-11-21	18.5	15:51:00	FC10a	3.2738	3.50855
39	BL01306	A	A3	1	BK94257	5	2	2	1	2017-11-21	27.7	15:28:00	FC10	6.29905	6.8207
40	BL01328	C	C3	1	BK96280	6	2	2	1	2017-11-21	17.9	14:39:00	FC10	2.41595	2.85293
41	BL01331	A	A2	0	BK95636	6	2	2	1	2017-11-21	20.5	14:15:00	FC10a	4.99571	5.22372
42	BL01338	A	A4	1	BK94585	8	2	2	1	2017-11-21	24.2	13:01:00	FC10	6.12181	6.56861
43	BL01398	C	C3	1	BK95927	7	2	2	1	2017-11-21	19.6	09:44:00	FC10	2.85568	3.51783
44	BL01402	C	C4	0	BK97616	7	1	1	1	2017-11-21	15.9	08:44:00	FC10a	2.3509	2.70349
45	BL01411	C	C3	0	BK97715	4	2	2	1	2017-11-21	16.3	09:05:00	FC10a	2.25109	2.75724
46	BL01414	A	A3	1	BK95015	7	2	2	1	2017-11-21	28.6	11:28:00	FC10a	5.99656	6.44756
47	BL01454	C	C4	0	BK95043	6	2	2	1	2017-11-21	16.8	12:29:00	FC10a	2.76665	3.28888
48	BL01506	A	A3	0	BK94190	6	2	2	1	2017-11-21	22.9	14:18:00	FC10	5.21847	5.70883
49	BL01517	C	C4	1	BK96887	2	2	2	1	2017-11-21	26.3	10:47:00	FC10a	3.53858	3.71561
50	BL01520	A	A4	0	BK94215	7	2	2	1	2017-11-21	24.8	09:04:00	FC10	5.4888	5.98276
51	BL01541	C	C2	1	BK95777	3	1	1	1	2017-11-21	23.7	15:48:00	FC10	3.38165	3.572
52	BL01577	A	A1	1	BK95286	4	2	2	1	2017-11-21	23.4	09:24:00	FC10a	6.21205	6.51877
53	BL01582	A	A2	1	BK95230	7	2	2	1	2017-11-21	25.5	10:24:00	FC10a	6.83832	7.13096
54	BL01653	C	C2	1	BK95375	2	2	2	1	2017-11-21	22.9	11:26:00	FC10	3.82208	4.10427
55	BL01680	A	A1	1	BK96775	5	2	2	1	2017-11-21	25.9	13:59:00	FC10	5.57335	6.10628
56	BL01684	A	A1	0	BK97462	7	2	2	1	2017-11-21	19.9	09:44:00	FC10a	6.1623	6.41917
57	BL01690	A	A3	0	BK94424	5	2	2	1	2017-11-21	22.5	10:04:00	FC10	5.17155	5.62453
58	BL01705	A	A4	1	BK95716	7	2	2	1	2017-11-21	25.1	12:48:00	FC10a	5.16319	5.71806
59	BL01712	C	C3	0	BK97714	5	2	2	1	2017-11-21	20.2	13:27:00	FC10a	2.98875	3.17877
60	BL01718	A	A4	0	BK96314	9	2	2	1	2017-11-21	19.6	08:44:00	FC10	5.2282	5.51295
61	BL01751	C	C4	1	BK95591	3	2	2	1	2017-11-21	26	11:09:00	FC10a	1.75378	2.1184
62	BL01757	A	A3	0	BK97467	9	2	2	1	2017-11-21	24.1	13:08:00	FC10a	5.19509	5.41914
63	BL01782	A	A3	1	BK95577	6	2	2	1	2017-11-21	25.1	10:03:00	FC10a	4.98045	5.48266
64	BL01800	C	C4	1	BK96067	5	2	2	1	2017-11-21	26.1	13:56:00	FC10a	3.73884	3.98022
65	BL01807	C	C2	0	BK97804	6	2	2	1	2017-11-21	22.1	09:24:00	FC10	3.80159	4.02477
66	BL02007	C	C1	0	BK96114	5	2	2	1	2017-11-21	16.3	16:13:00	FC10a	2.86104	3.07187
67	BL02265	A	A1	1	BK97539	7	2	2	1	2017-12-06	25.2	14:03:00	FC10	6.27242	6.63451
68	BL02269	A	A2	1	BK94134	4	2	2	1	2017-12-06	22.4	10:47:00	FC10a	4.7961	5.33048
69	BL02336	C	C2	0	BK94473	5	2	2	1	2017-12-06	20.7	11:11:00	FC10	2.6129	3.05498
70	BL02346	C	C1	1	BK96756	7	2	2	1	2017-12-06	18.9	13:57:00	FC10a	2.81668	3.20109
71	BL02374	C	C1	0	BK94393	3	1	1	1	2017-12-06	20.1	09:14:00	FC10a	2.05066	2.66304
72	BL02413	C	C2	0	BK97023	3	2	2	1	2017-12-06	24.1	11:26:00	FC10a	3.18332	3.88474
73	BL02414	C	C4	1	BK96502	3	1	1	1	2017-12-06	18.9	09:47:00	FC10a	3.63601	3.8843
74	BL02432	C	C1	1	BK96697	4	1	1	1	2017-12-06	23.8	10:27:00	FC10a	2.83094	3.6581
75	BL02440	A	A2	0	BK97147	3	3	3	1	2017-12-06	23.2	11:31:00	FC10	5.95781	6.53411
76	BL02468	A	A3	1	BK96312	1	1	1	1	2017-12-06	27.7	10:07:00	FC10a	5.36102	5.97643
77	BL02476	A	A1	0	BK95769	6	2	2	1	2017-12-06	20.7	13:37:00	FC10a	6.08589	6.422
78	BL02481	A	A2	1	BK97355	7	2	2	1	2017-12-06	23.8	13:04:00	FC10	4.81712	5.11762
79	BL02489	C	C3	1	BK94820	5	2	2	1	2017-12-06	19.9	09:13:00	FC10	3.30878	3.63597
80	BL02509	A	A4	1	BK95238	6	2	2	1	2017-12-06	26.2	12:37:00	FC10	5.57318	6.01824
81	BL02521	C	C2	0	BK95650	6	2	2	1	2017-12-06	22.5	12:59:00	FC10a	2.84713	3.19405
82	BL02539	A	A2	0	BK96278	7	3	3	1	2017-12-06	21.2	09:33:00	FC10	4.88861	5.16249
83	BL02563	A	A4	1	BK94442	6	3	3	1	2017-12-06	28.8	12:38:00	FC10a	6.27473	7.28457
84	BL02564	C	C1	1	BK96898	2	1	1	1	2017-12-06	17.7	09:34:00	FC10a	2.77861	3.21432
85	BL02575	A	A4	0	BK97225	4	2	2	1	2017-12-06	20.7	13:43:00	FC10	4.69733	5.02549
86	BL02586	A	A2	0	BK96267	5	3	3	1	2017-12-06	21.1	11:06:00	FC10a	5.89019	6.10453
87	BL02588	A	A1	1	BK95685	4	3	3	1	2017-12-06	22.9	09:52:00	FC10	5.96201	6.38729
88	BL00006	A	A2	1	BK96908	5	1	1	0	2017-10-30	23.6	10:02:00	FC10a	5.52369	5.9194
89	BL00007	A	A2	1	BK96908	5	1	1	0	2017-10-30	23.3	10:03:00	FC10	4.984	5.65376
90	BL00008	A	A2	0	BK96908	5	1	1	0	2017-10-30	24.2	10:49:00	FC10a	5.80306	5.95954
91	BL00009	A	A2	0	BK96908	5	1	1	0	2017-10-30	18.1	11:14:00	FC10	4.64959	4.94173
92	BL00010	A	A2	1	BK96908	5	1	1	0	2017-10-30	21.2	11:59:00	FC10	2.58522	3.74316
93	BL00015	A	A4	1	BK95630	3	1	1	0	2017-10-30	31.4	09:39:00	FC10	7.0934	7.55749
94	BL00016	A	A4	1	BK95630	3	1	1	0	2017-10-30	28.4	10:26:00	FC10a	6.45832	6.7983
95	BL00017	A	A4	1	BK95630	3	1	1	0	2017-10-30	25.5	12:19:00	FC10a	5.42302	5.7793
96	BL00023	A	A3	1	BK94570	7	1	1	0	2017-10-30	31.4	09:37:00	FC10a	6.39365	7.01428
97	BL00024	A	A3	0	BK94570	7	1	1	0	2017-10-30	21	11:12:00	FC10a	4.52244	4.79294
98	BL00025	A	A3	1	BK94570	7	1	1	0	2017-10-30	23.6	10:27:00	FC10	3.39368	4.61306
99	BL00026	A	A3	0	BK94570	7	1	1	0	2017-10-30	22.7	11:36:00	FC10	5.52051	6.05795
100	BL00027	A	A3	1	BK94570	7	1	1	0	2017-10-30	25.2	11:57:00	FC10a	5.19185	5.8716
101	BL00028	A	A3	0	BK94570	7	1	1	0	2017-10-30	26.2	12:26:00	FC10	5.1109	5.43163
102	BL00029	A	A3	0	BK94570	7	1	1	0	2017-10-30	20.2	14:11:00	FC10	5.35748	5.69709
103	BL00033	A	A2	0	BK97147	3	1	1	0	2017-10-30	27	10:51:00	FC10	6.52164	6.94722
104	BL00034	A	A2	1	BK97147	3	1	1	0	2017-10-30	26.4	14:34:00	FC10	4.66841	5.35013
105	BL00035	A	A2	0	BK97147	3	1	1	0	2017-10-30	22.3	11:35:00	FC10a	6.30545	6.61569
106	BL00038	A	A2	1	BK94141	6	1	1	0	2017-10-30	20.4	14:56:00	FC10	5.28165	5.6797
107	BL00039	A	A2	0	BK94141	6	1	1	0	2017-10-30	18.2	15:29:00	FC10a	4.77261	5.16494
108	BL00040	A	A2	1	BK94141	6	1	1	0	2017-10-30	19.2	15:37:00	FC10	4.38769	4.80939
109	BL00041	A	A2	1	BK94141	6	1	1	0	2017-10-31	22.5	09:25:00	FC10	5.14478	5.5455
110	BL00042	A	A2	0	BK94141	6	1	1	0	2017-10-30	20.3	12:41:00	FC10a	4.0605	4.26573
111	BL00043	A	A2	0	BK94141	6	1	1	0	2017-10-30	18.5	14:05:00	FC10a	5.22251	5.4654
112	BL00047	A	A2	1	BK97355	3	1	1	0	2017-10-30	31.4	14:48:00	FC10a	6.36335	6.72479
113	BL00048	A	A2	1	BK97355	3	1	1	0	2017-10-30	24.7	15:50:00	FC10a	5.46254	5.79089
114	BL00049	A	A2	0	BK97355	3	1	1	0	2017-10-30	24.9	12:48:00	FC10	4.85744	5.05343
115	BL00053	A	A1	1	BK97539	2	1	1	0	2017-10-30	26.4	15:58:00	FC10	6.45335	6.86345
116	BL00054	A	A1	1	BK97539	2	1	1	0	2017-10-31	27.6	09:23:00	FC10a	6.18373	6.59956
117	BL00055	A	A3	0	BK95015	4	1	1	0	2017-10-30	24.6	14:27:00	FC10a	5.31825	6.26192
118	BL00056	A	A3	0	BK95015	4	1	1	0	2017-10-30	27.7	15:17:00	FC10	4.37599	5.87066
119	BL00057	A	A3	1	BK95015	4	1	1	0	2017-10-31	27.5	09:45:00	FC10a	5.00936	5.53921
120	BL00058	A	A3	1	BK95015	4	1	1	0	2017-10-31	30.4	10:08:00	FC10	5.34578	6.2352
121	BL00059	A	A1	1	BK94494	3	1	1	0	2017-10-31	24.7	09:47:00	FC10	6.71053	6.87184
122	BL00060	A	A1	1	BK94494	3	1	1	0	2017-10-31	26.7	10:46:00	FC10a	6.6982	7.26235
123	BL00061	A	A1	1	BK94494	3	1	1	0	2017-10-31	24.7	10:51:00	FC10	5.4659	6.32991
124	BL00068	C	C4	0	BK94729	4	1	1	0	2017-10-31	21.2	15:07:00	FC10a	2.83344	3.06189
125	BL00072	A	A4	1	BK97225	4	1	1	0	2017-10-31	25.5	10:06:00	FC10a	5.04863	5.35511
126	BL00073	A	A4	0	BK97225	4	1	1	0	2017-10-30	22.5	15:08:00	FC10a	5.35119	5.81242
127	BL00074	A	A4	1	BK97225	4	1	1	0	2017-10-31	26.4	10:28:00	FC10a	6.2983	6.69438
128	BL00075	A	A4	0	BK97225	4	1	1	0	2017-10-31	25.3	11:36:00	FC10	5.77491	6.04929
129	BL00087	C	C1	1	BK95194	5	1	1	0	2017-10-31	18.7	15:44:00	FC10	2.3921	2.71908
130	BL00090	C	C2	1	BK96139	5	1	1	0	2017-10-31	25.6	15:49:00	FC10a	3.10824	3.43393
131	BL00096	C	C4	0	BK97492	4	1	1	0	2017-10-31	25.8	15:23:00	FC10	2.5681	3.35277
132	BL00100	C	C1	1	BK94469	3	1	1	0	2017-11-03	21.3	09:24:00	FC10a	3.9475	4.29617
133	BL00101	C	C1	1	BK94469	3	1	1	0	2017-10-31	21.6	15:02:00	FC10	3.92808	4.17605
134	BL00105	A	A4	1	BK94993	6	1	1	0	2017-10-31	30.4	10:29:00	FC10	5.95567	6.22955
135	BL00106	A	A4	0	BK94993	6	1	1	0	2017-10-31	24.1	11:29:00	FC10a	4.37566	4.923
136	BL00107	A	A4	1	BK94993	6	1	1	0	2017-10-31	29.5	11:13:00	FC10	5.50236	5.8505
137	BL00108	A	A4	0	BK94993	6	1	1	0	2017-10-31	27.1	11:56:00	FC10	6.37118	7.05592
138	BL00109	A	A4	0	BK94993	6	1	1	0	2017-10-31	23.9	13:41:00	FC10a	5.59645	5.99386
139	BL00110	A	A4	1	BK94993	6	1	1	0	2017-10-31	31.1	13:38:00	FC10	6.9208	7.28626
140	BL00113	C	C4	1	BK95278	4	1	1	0	2017-11-03	30.1	09:25:00	FC10	2.03875	2.56223
141	BL00115	C	C3	0	BK97718	4	1	1	0	2017-10-31	18.1	15:28:00	FC10a	2.60358	2.91345
142	BL00119	C	C4	0	BK95538	5	1	1	0	2017-11-07	24.9	09:52:00	FC10a	2.27949	3.10602
143	BL00138	A	A4	1	BK94281	5	1	1	0	2017-10-31	28.4	11:08:00	FC10a	5.50418	6.20259
144	BL00139	A	A4	0	BK94281	5	1	1	0	2017-10-31	24.7	11:52:00	FC10a	6.23009	6.54521
145	BL00140	A	A4	1	BK94281	5	1	1	0	2017-10-31	26.6	13:59:00	FC10	6.19549	6.53535
146	BL00141	A	A4	1	BK94281	5	1	1	0	2017-10-31	28.3	14:25:00	FC10a	6.08689	6.4795
147	BL00142	A	A4	1	BK94281	5	1	1	0	2017-10-31	30.7	14:46:00	FC10a	6.01251	6.40174
148	BL00143	A	A2	1	BK96289	4	1	1	0	2017-10-31	22.8	14:03:00	FC10a	4.43654	5.05415
149	BL00144	A	A2	1	BK96289	4	1	1	0	2017-10-31	22.1	14:20:00	FC10	4.44983	4.75516
150	BL00145	A	A2	1	BK96289	4	1	1	0	2017-10-31	25	14:41:00	FC10	6.37197	6.65711
151	BL00155	A	A4	0	BK94442	2	1	1	0	2017-11-03	27	10:34:00	FC10a	5.94876	6.17127
152	BL00156	A	A4	0	BK94442	2	1	1	0	2017-11-03	25.3	10:18:00	FC10	5.19372	5.51132
153	BL00158	C	C3	0	BK96280	4	1	1	0	2017-11-07	17.2	09:53:00	FC10	2.10399	2.71866
154	BL00161	A	A4	1	BK97367	6	1	1	0	2017-11-03	32.5	10:55:00	FC10a	7.54922	7.86363
155	BL00162	A	A4	1	BK97367	6	1	1	0	2017-11-03	24.9	13:16:00	FC10a	4.9844	5.51971
156	BL00163	A	A4	0	BK97367	6	1	1	0	2017-11-03	26.7	09:55:00	FC10	6.79605	7.24391
157	BL00164	A	A4	1	BK97367	6	1	1	0	2017-11-03	32.7	11:03:00	FC10	6.5935	7.18618
158	BL00165	A	A4	0	BK97367	6	1	1	0	2017-11-03	24.7	10:41:00	FC10	5.78681	6.06884
159	BL00166	A	A4	1	BK97367	6	1	1	0	2017-11-03	28.5	11:45:00	FC10	4.96556	5.72305
160	BL00168	A	A2	1	BK96901	5	1	1	0	2017-11-03	21.8	11:16:00	FC10a	5.71208	6.12779
161	BL00169	A	A2	1	BK96901	5	1	1	0	2017-11-03	20.9	11:37:00	FC10a	5.6372	6.13407
162	BL00171	A	A2	1	BK96901	5	1	1	0	2017-11-03	27.9	13:41:00	FC10	6.4402	6.91603
163	BL00172	A	A2	0	BK96901	5	1	1	0	2017-11-03	21.2	14:02:00	FC10	4.76625	4.96291
164	BL00173	A	A4	0	BK96252	3	1	1	0	2017-11-03	23.1	13:37:00	FC10a	5.56121	5.93882
165	BL00175	A	A4	1	BK96252	3	1	1	0	2017-11-03	24.7	11:24:00	FC10	4.64303	5.31037
166	BL00186	C	C2	0	BK96016	3	1	1	0	2017-11-07	22.6	10:13:00	FC10a	2.25515	3.42571
167	BL00187	C	C2	0	BK96016	3	1	1	1	2017-11-06	23.6	10:14:00	FC10a	2.62928	2.77666
168	BL00189	A	A3	1	BK94257	4	1	1	0	2017-11-03	25.5	11:59:00	FC10a	5.83344	6.18417
169	BL00190	A	A3	0	BK94257	4	1	1	0	2017-11-03	25.3	13:17:00	FC10	5.53123	5.96195
170	BL00191	A	A3	0	BK94257	4	1	1	0	2017-11-03	26.9	13:58:00	FC10a	5.28344	6.07353
171	BL00192	A	A3	0	BK94257	4	1	1	0	2017-11-03	21.8	14:24:00	FC10	5.52454	5.75096
172	BL00193	A	A3	0	BK97060	6	1	1	0	2017-11-03	23.3	14:20:00	FC10a	3.78581	4.22164
173	BL00194	A	A3	1	BK97060	6	1	1	0	2017-11-07	28.9	10:13:00	FC10	5.2552	5.69152
174	BL00195	A	A3	1	BK97060	6	1	1	0	2017-11-03	28.8	15:06:00	FC10	5.72088	6.19042
175	BL00196	A	A3	0	BK97060	6	1	1	0	2017-11-03	21.1	14:41:00	FC10a	4.67166	5.04039
176	BL00197	A	A3	0	BK97060	6	1	1	0	2017-11-06	22.9	15:59:00	FC10	4.46985	5.26537
177	BL00198	A	A3	1	BK97060	6	1	1	0	2017-11-06	35.5	16:31:00	FC10a	5.39683	6.75561
178	BL00199	A	A1	1	BK96151	5	1	1	0	2017-11-07	25	10:33:00	FC10a	6.14884	6.36957
179	BL00200	A	A1	1	BK96151	5	1	1	0	2017-11-03	21	15:22:00	FC10a	4.30808	4.67988
180	BL00201	A	A1	0	BK96151	5	1	1	0	2017-11-03	20.2	14:45:00	FC10	5.46335	5.7068
181	BL00202	A	A1	0	BK96151	5	1	1	0	2017-11-06	20.5	16:09:00	FC10a	5.5302	5.8085
182	BL00203	A	A1	0	BK96151	5	1	1	0	2017-11-06	18.2	17:23:00	FC10	5.12709	5.31539
183	BL00205	A	A2	1	BK94600	3	1	1	0	2017-11-03	22.1	15:02:00	FC10a	5.00808	5.41316
184	BL00206	A	A2	1	BK94600	3	1	1	0	2017-11-07	22.3	09:12:00	FC10a	2.8147	3.08005
185	BL00207	A	A2	1	BK94600	3	1	1	0	2017-11-06	21.7	16:42:00	FC10	5.24958	5.54467
186	BL00218	C	C2	1	BK94454	3	1	1	0	2017-11-07	32.9	13:33:00	FC10a	2.75567	3.67939
187	BL00219	A	A1	0	BK96983	8	1	1	0	2017-11-06	16.6	16:20:00	FC10	3.83802	4.45554
188	BL00220	A	A1	0	BK96983	8	1	1	0	2017-11-06	18.5	17:03:00	FC10	5.32321	5.57709
189	BL00221	A	A1	1	BK96983	8	1	1	0	2017-11-06	19.8	16:52:00	FC10a	4.91936	5.59416
190	BL00222	A	A1	1	BK96983	8	1	1	0	2017-11-07	22.1	08:50:00	FC10	4.64282	5.55018
191	BL00223	A	A1	1	BK96983	8	1	1	0	2017-11-07	24.5	09:31:00	FC10	5.77401	6.16063
192	BL00224	A	A1	1	BK96983	8	1	1	0	2017-11-07	27.7	10:33:00	FC10	4.9761	5.78702
193	BL00225	A	A1	0	BK96983	8	1	1	0	2017-11-07	23.5	11:14:00	FC10a	4.91137	5.50589
194	BL00226	A	A1	0	BK96983	8	1	1	0	2017-11-07	18.6	12:55:00	FC10a	5.09941	5.40478
195	BL00231	A	A4	0	BK94215	7	1	1	0	2017-11-06	21.02	17:13:00	FC10a	5.03268	5.54329
196	BL00232	A	A4	1	BK94215	7	1	1	0	2017-11-07	29.8	08:49:00	FC10a	6.62481	6.93072
197	BL00233	A	A4	0	BK94215	7	1	1	0	2017-11-07	19.9	11:14:00	FC10	4.91823	5.27456
198	BL00234	A	A4	0	BK94215	7	1	1	0	2017-11-07	26.4	12:35:00	FC10	5.83058	6.43661
199	BL00235	A	A4	1	BK94215	7	1	1	0	2017-11-07	30	09:11:00	FC10	5.96566	6.47146
200	BL00236	A	A4	1	BK94215	7	1	1	0	2017-11-07	32.7	10:53:00	FC10a	6.33806	7.28757
201	BL00237	A	A4	0	BK94215	7	1	1	0	2017-11-07	26.1	13:15:00	FC10a	5.79014	6.16391
202	BL00245	C	C1	0	BK94391	5	1	1	0	2017-11-08	19.9	10:05:00	FC10a	3.22184	3.83461
203	BL00247	A	A1	1	BK95902	6	1	1	0	2017-11-07	27.8	09:33:00	FC10a	6.81812	7.35224
204	BL00248	A	A1	0	BK95902	6	1	1	0	2017-11-07	21.2	11:34:00	FC10a	5.5876	5.86417
205	BL00249	A	A1	1	BK95902	6	1	1	0	2017-11-07	24.2	10:54:00	FC10	6.22964	6.45286
206	BL00250	A	A1	1	BK95902	6	1	1	0	2017-11-07	32.3	13:33:00	FC10	5.89422	6.43721
207	BL00251	A	A1	0	BK95902	6	1	1	0	2017-11-07	20.8	12:34:00	FC10a	4.39455	4.93825
208	BL00252	A	A1	1	BK95902	6	1	1	0	2017-11-07	27	14:35:00	FC10a	6.51658	6.83253
209	BL00253	A	A2	1	BK96267	3	1	1	0	2017-11-07	27.6	13:54:00	FC10	5.31853	5.64784
210	BL00254	A	A2	0	BK96267	3	1	1	0	2017-11-07	24.2	13:01:00	FC10	3.72805	4.0166
211	BL00255	A	A2	1	BK96267	3	1	1	0	2017-11-07	22.4	14:15:00	FC10a	2.94913	3.19933
212	BL00256	A	A4	1	BK95716	3	1	1	0	2017-11-07	33.6	13:52:00	FC10a	5.41615	5.92313
213	BL00257	A	A4	0	BK95716	3	1	1	0	2017-11-10	23.1	09:20:00	FC10a	3.84014	5.04363
214	BL00258	A	A4	1	BK95716	3	1	1	0	2017-11-07	31.2	14:15:00	FC10	6.72687	7.33388
215	BL00259	A	A1	1	BK96405	4	1	1	0	2017-11-07	29.2	14:55:00	FC10	6.27666	6.65827
216	BL00260	A	A1	1	BK96405	4	1	1	0	2017-11-07	25.4	15:54:00	FC10a	5.22858	5.71103
217	BL00261	A	A1	1	BK96405	4	1	1	0	2017-11-07	30.4	11:35:00	FC10	6.94007	7.36146
218	BL00262	A	A1	1	BK96405	4	1	1	0	2017-11-10	26.4	10:01:00	FC10a	6.09081	6.36174
219	BL00263	A	A3	1	BK95577	4	1	1	0	2017-11-07	22.3	15:21:00	FC10	4.58544	4.86324
220	BL00264	A	A3	1	BK95577	4	1	1	0	2017-11-07	26.5	15:34:00	FC10a	4.6494	5.2179
221	BL00265	A	A3	1	BK95577	4	1	1	0	2017-11-07	21.1	16:25:00	FC10	4.73539	5.21995
222	BL00266	A	A3	0	BK95577	4	1	1	0	2017-11-07	23.2	16:47:00	FC10	5.43118	5.73218
223	BL00272	A	A2	0	BK95337	5	1	1	0	2017-11-07	20	16:47:00	FC10a	4.39694	5.13926
224	BL00273	A	A2	1	BK95337	5	1	1	0	2017-11-07	20.1	15:10:00	FC10a	4.63063	5.09771
225	BL00274	A	A2	1	BK95337	5	1	1	0	2017-11-07	22.4	15:41:00	FC10	5.65953	6.18001
226	BL00275	A	A2	1	BK95337	5	1	1	0	2017-11-07	21.5	16:04:00	FC10	4.49203	4.8546
227	BL00276	A	A2	1	BK95337	5	1	1	0	2017-11-07	21.3	14:55:00	FC10a	3.74993	4.28945
228	BL00286	A	A2	1	BK97280	6	1	1	0	2017-11-07	25.3	14:35:00	FC10	5.56813	6.04753
229	BL00287	A	A2	0	BK97280	6	1	1	0	2017-11-07	22.9	17:08:00	FC10a	5.36798	5.79001
230	BL00288	A	A2	0	BK97280	6	1	1	0	2017-11-08	21.4	08:43:00	FC10	5.51677	5.88981
231	BL00290	A	A2	0	BK97280	6	1	1	0	2017-11-08	23.7	09:25:00	FC10a	6.21229	6.48225
232	BL00291	A	A2	0	BK97280	6	1	1	0	2017-11-08	22.7	09:45:00	FC10a	5.74208	6.06604
233	BL00296	A	A1	0	BK95286	5	1	1	0	2017-11-08	21	08:43:00	FC10a	5.08619	5.37132
234	BL00297	A	A1	0	BK95286	5	1	1	0	2017-11-08	25.7	09:25:00	FC10	6.37989	6.73138
235	BL00298	A	A1	1	BK95286	5	1	1	0	2017-11-08	26.3	10:22:00	FC10a	5.57162	6.0755
236	BL00300	A	A1	0	BK95286	5	1	1	0	2017-11-08	18.9	10:42:00	FC10a	5.00985	5.29498
237	BL00301	A	A3	0	BK94424	5	1	1	0	2017-11-08	26.3	09:04:00	FC10a	4.88315	5.85823
238	BL00302	A	A3	1	BK94424	5	1	1	0	2017-11-08	30.1	10:25:00	FC10	5.81099	6.09151
239	BL00303	A	A3	1	BK94424	5	1	1	0	2017-11-08	31.2	11:06:00	FC10	5.94386	6.37074
240	BL00304	A	A3	0	BK94424	5	1	1	0	2017-11-08	25.1	09:04:00	FC10	5.87686	6.5065
241	BL00305	A	A3	1	BK94424	5	1	1	0	2017-11-08	29.8	12:19:00	FC10a	4.74109	7.03017
242	BL00315	A	A3	1	BK97192	7	1	1	0	2017-11-08	24.6	11:27:00	FC10a	4.06521	5.32421
243	BL00316	A	A3	1	BK97192	7	1	1	0	2017-11-08	25	12:40:00	FC10a	5.13557	5.8848
244	BL00318	A	A3	1	BK97192	7	1	1	0	2017-11-08	24.4	12:41:00	FC10	5.48134	5.73128
245	BL00319	A	A3	1	BK97192	7	1	1	0	2017-11-08	24.8	13:21:00	FC10a	5.27999	5.45767
246	BL00320	A	A3	0	BK97192	7	1	1	0	2017-11-08	18.7	11:05:00	FC10a	3.12386	4.22704
247	BL00321	A	A3	0	BK97192	7	1	1	0	2017-11-08	21.3	14:01:00	FC10	4.9655	5.15669
248	BL00324	C	C3	1	BK95931	5	1	1	0	2017-11-07	22.9	13:14:00	FC10	2.40929	2.97152
249	BL00327	A	A3	1	BK97061	7	1	1	0	2017-11-08	31.5	11:25:00	FC10	5.69614	5.94439
250	BL00328	A	A3	1	BK97061	7	1	1	0	2017-11-08	25.4	12:19:00	FC10	4.39812	5.55223
251	BL00329	A	A3	1	BK97061	7	1	1	0	2017-11-08	27.3	13:01:00	FC10	5.34552	5.75068
252	BL00330	A	A3	1	BK97061	7	1	1	0	2017-11-08	35	13:41:00	FC10a	5.12495	6.85732
253	BL00332	A	A3	1	BK97061	7	1	1	0	2017-11-08	30.8	14:23:00	FC10	4.43873	5.41368
254	BL00333	A	A3	1	BK97061	7	1	1	0	2017-11-08	28.1	15:02:00	FC10	5.9351	6.18025
255	BL00334	A	A4	1	BK94623	6	1	1	0	2017-11-08	26.1	13:01:00	FC10a	5.61518	6.24005
256	BL00335	A	A4	1	BK94623	6	1	1	0	2017-11-08	25.1	13:21:00	FC10	5.86067	6.11594
257	BL00336	A	A4	1	BK94623	6	1	1	0	2017-11-08	24.5	14:42:00	FC10a	6.07203	6.7016
258	BL00337	A	A4	0	BK94623	6	1	1	0	2017-11-08	20.7	10:45:00	FC10	4.13499	4.65045
259	BL00338	A	A4	1	BK94623	6	1	1	0	2017-11-08	26.7	14:42:00	FC10	5.7777	6.0188
260	BL00339	A	A4	0	BK94623	6	1	1	0	2017-11-08	24	14:01:00	FC10a	5.89121	6.49196
261	BL00344	A	A3	1	BK94709	5	1	1	0	2017-11-08	29.9	14:22:00	FC10a	4.80218	5.22556
262	BL00345	A	A3	1	BK94709	5	1	1	0	2017-11-08	29.9	15:02:00	FC10a	4.85647	5.72061
263	BL00346	A	A3	0	BK94709	5	1	1	0	2017-11-08	28.2	13:41:00	FC10	5.40741	5.76253
264	BL00347	A	A3	0	BK94709	5	1	1	0	2017-11-08	24.6	15:33:00	FC10	5.03868	5.52755
265	BL00348	A	A3	0	BK94709	5	1	1	0	2017-11-08	26.9	16:34:00	FC10	4.9525	5.1248
266	BL00349	A	A1	0	BK96775	4	1	1	0	2017-11-08	23.5	15:38:00	FC10a	6.05607	6.54476
267	BL00350	A	A1	1	BK96775	4	1	1	0	2017-11-08	23.9	17:03:00	FC10a	6.18281	6.43155
268	BL00351	A	A1	1	BK96775	4	1	1	0	2017-11-09	29.9	09:11:00	FC10a	7.19591	7.51158
269	BL00352	A	A1	0	BK96775	4	1	1	0	2017-11-08	24.8	16:41:00	FC10a	4.38536	5.5636
270	BL00362	C	C3	0	BK95333	4	1	1	0	2017-11-08	22.5	09:45:00	FC10	2.82653	3.35555
271	BL00369	A	A1	1	BK97462	6	1	1	0	2017-11-08	22.7	17:15:00	FC10	5.00385	5.6844
272	BL00370	A	A1	1	BK97462	6	1	1	0	2017-11-09	25	08:52:00	FC10a	4.6898	5.20586
273	BL00371	A	A1	1	BK97462	6	1	1	0	2017-11-09	23	09:32:00	FC10	5.47382	6.22583
274	BL00372	A	A1	0	BK97462	6	1	1	0	2017-11-08	19.8	15:53:00	FC10	4.72939	5.76961
275	BL00373	A	A1	1	BK97462	6	1	1	0	2017-11-09	24.7	10:52:00	FC10	5.78384	6.30714
276	BL00381	C	C1	0	BK95368	3	1	1	0	2017-11-08	21.8	10:06:00	FC10	3.40279	3.70726
277	BL00388	A	A2	0	BK95636	4	1	1	0	2017-11-08	21.8	16:55:00	FC10	5.60464	6.04436
278	BL00389	A	A2	0	BK95636	4	1	1	0	2017-11-09	22.9	11:14:00	FC10	5.92914	6.48946
279	BL00390	A	A2	1	BK95636	4	1	1	0	2017-11-08	23.4	17:36:00	FC10	5.38046	5.71429
280	BL00391	A	A2	1	BK95636	4	1	1	0	2017-11-09	27.2	08:52:00	FC10	6.30137	6.67035
281	BL00398	A	A4	0	BK94585	6	1	1	0	2017-11-09	22.7	11:13:00	FC10a	6.0889	6.30959
282	BL00399	A	A4	1	BK94585	6	1	1	0	2017-11-09	30.8	09:31:00	FC10a	5.21139	6.10493
283	BL00400	A	A4	0	BK94585	6	1	1	0	2017-11-09	24.3	13:10:00	FC10a	5.86899	6.29046
284	BL00402	A	A4	0	BK94585	6	1	1	0	2017-11-09	21.9	13:10:00	FC10	5.22042	5.94764
285	BL00403	A	A4	1	BK94585	6	1	1	0	2017-11-09	26.3	14:11:00	FC10a	6.22789	6.82088
286	BL00414	C	C2	1	BK96713	6	1	1	0	2017-11-08	25	16:00:00	FC10a	3.40469	3.87093
287	BL00418	A	A4	1	BK94399	5	1	1	0	2017-11-09	30.1	09:12:00	FC10	6.15609	6.56466
288	BL00419	A	A4	1	BK94399	5	1	1	0	2017-11-09	26	10:52:00	FC10a	6.06979	6.29069
289	BL00420	A	A4	1	BK94399	5	1	1	0	2017-11-09	30.7	13:51:00	FC10a	6.31139	6.94036
290	BL00421	A	A4	1	BK94399	5	1	1	0	2017-11-09	32.8	12:30:00	FC10a	5.79827	6.3195
291	BL00422	A	A4	0	BK96314	7	1	1	0	2017-11-09	23.7	11:34:00	FC10a	4.09548	5.37317
292	BL00423	A	A4	1	BK96314	7	1	1	0	2017-11-09	28.9	13:51:00	FC10	6.02081	6.54671
293	BL00424	A	A4	0	BK96314	7	1	1	0	2017-11-09	21.7	12:50:00	FC10	4.93679	5.26134
294	BL00425	A	A4	1	BK96314	7	1	1	0	2017-11-09	26.3	12:30:00	FC10	4.92242	5.10835
295	BL00426	A	A4	1	BK96314	7	1	1	0	2017-11-09	26.5	14:11:00	FC10	4.34554	4.61587
296	BL00427	A	A4	0	BK96314	7	1	1	0	2017-11-09	23.2	13:30:00	FC10	4.57455	5.06435
297	BL00428	A	A4	0	BK96314	7	1	1	0	2017-11-09	23	14:51:00	FC10	4.42908	4.76604
298	BL00429	A	A3	0	BK97467	7	1	1	0	2017-11-09	25.6	12:50:00	FC10a	4.52269	5.0117
299	BL00430	A	A3	1	BK97467	7	1	1	0	2017-11-09	29.1	11:34:00	FC10	4.82289	5.82914
300	BL00431	A	A3	0	BK97467	7	1	1	0	2017-11-09	22.6	13:29:00	FC10a	5.09087	5.71328
301	BL00432	A	A3	1	BK97467	7	1	1	0	2017-11-09	30.1	14:30:00	FC10a	3.80267	5.0925
302	BL00433	A	A3	1	BK97467	7	1	1	0	2017-11-09	28.6	15:36:00	FC10a	4.4283	5.22362
303	BL00435	A	A3	0	BK97467	7	1	1	0	2017-11-09	21.7	15:10:00	FC10a	4.80641	5.85033
304	BL00436	A	A2	0	BK95230	5	1	1	0	2017-11-09	24.2	14:51:00	FC10a	5.06742	5.88837
305	BL00437	A	A2	1	BK95230	5	1	1	0	2017-11-09	27.4	14:31:00	FC10	4.40081	5.77672
306	BL00438	A	A2	0	BK95230	5	1	1	0	2017-11-09	23.1	16:20:00	FC10a	2.30543	3.77035
307	BL00439	A	A2	1	BK95230	5	1	1	0	2017-11-09	32.9	15:36:00	FC10	4.79752	6.10276
308	BL00440	A	A2	1	BK95230	5	1	1	0	2017-11-09	26	16:00:00	FC10a	4.92287	5.80655
309	BL00447	C	C3	1	BK94544	5	1	1	0	2017-11-08	23.2	16:20:00	FC10a	2.88652	3.36295
310	BL00449	C	C3	0	BK94544	5	1	1	1	2017-11-06	16.5	10:54:00	FC10	1.99596	2.3778
311	BL00451	C	C4	1	BK95708	3	1	1	0	2017-11-08	21.8	16:13:00	FC10	2.98964	3.28247
312	BL00452	C	C4	1	BK95708	3	1	1	1	2017-11-06	23.8	13:08:00	FC10a	3.37281	3.75937
313	BL00457	A	A4	1	BK94175	6	1	1	0	2017-11-09	30.5	15:11:00	FC10	6.57084	7.03853
314	BL00458	A	A4	1	BK94175	6	1	1	0	2017-11-09	27.8	15:59:00	FC10	5.85963	6.29
315	BL00459	A	A4	1	BK94175	6	1	1	0	2017-11-09	32.3	16:48:00	FC10a	6.06068	6.60001
316	BL00461	A	A4	0	BK94175	6	1	1	0	2017-11-09	21.9	16:28:00	FC10a	5.24004	5.61713
317	BL00462	A	A4	1	BK94175	6	1	1	0	2017-11-10	30.6	08:20:00	FC10a	6.62866	6.99526
318	BL00466	C	C3	0	BK97524	3	1	1	0	2017-11-09	23	09:52:00	FC10	1.92172	2.95681
319	BL00470	A	A4	0	BK94218	3	1	1	0	2017-11-09	18.6	16:40:00	FC10	3.95894	4.67671
320	BL00471	A	A4	0	BK94218	3	1	1	0	2017-11-10	21.9	08:41:00	FC10	5.27043	5.54114
321	BL00472	A	A2	0	BK96274	3	1	1	0	2017-11-10	22.2	09:00:00	FC10a	3.92131	4.68602
322	BL00474	A	A2	1	BK96274	3	1	1	0	2017-11-09	24.6	17:00:00	FC10	5.08643	5.8484
323	BL00475	A	A1	1	BK94715	3	1	1	0	2017-11-09	23.2	17:08:00	FC10a	5.38079	6.35089
324	BL00476	A	A1	0	BK94715	3	1	1	0	2017-11-10	21	09:01:00	FC10	5.97868	6.37452
325	BL00477	A	A3	1	BK96240	7	1	1	0	2017-11-10	24.5	08:40:00	FC10a		4.78878
326	BL00478	A	A3	0	BK96240	7	1	1	0	2017-11-10	20.9	09:21:00	FC10	4.74267	5.43069
327	BL00479	A	A3	1	BK96240	7	1	1	0	2017-11-10	21.2	10:21:00	FC10a	4.25456	4.53004
328	BL00480	A	A3	1	BK96240	7	1	1	0	2017-11-10	23.3	11:02:00	FC10a	4.33711	4.95858
329	BL00482	A	A3	1	BK96240	7	1	1	0	2017-11-10	21.3	11:58:00	FC10	4.28815	4.9361
330	BL00483	A	A3	0	BK96240	7	1	1	0	2017-11-10	19.6	12:17:00	FC10a	4.73131	5.09254
331	BL00489	C	C4	1	BK95024	5	1	1	0	2017-11-09	23.5	10:11:00	FC10	3.09233	3.46338
332	BL00491	C	C4	0	BK95024	5	1	1	1	2017-11-06	13.3	12:28:00	FC10a	2.28191	2.72186
333	BL00497	C	C2	1	BK96590	4	1	1	1	2017-11-06	29.9	12:48:00	FC10a	3.98916	4.37512
334	BL00502	C	C3	1	BK97714	4	1	1	0	2017-11-09	22.2	10:31:00	FC10	2.87302	3.5138
335	BL00505	A	A1	0	BK94344	4	1	1	0	2017-11-10	22.8	09:41:00	FC10	5.98959	6.43527
336	BL00506	A	A1	0	BK94344	4	1	1	0	2017-11-10	21	12:40:00	FC10a	5.8482	6.50258
337	BL00507	A	A1	0	BK94344	4	1	1	0	2017-11-10	21.6	13:00:00	FC10	6.0444	6.28821
338	BL00512	C	C1	0	BK95749	5	1	1	0	2017-11-09	17.3	09:51:00	FC10a	1.50321	2.63121
339	BL00513	A	A3	0	BK94433	5	1	1	0	2017-11-10	18.3	09:40:00	FC10a	4.41855	4.62419
340	BL00515	A	A3	1	BK94433	5	1	1	0	2017-11-10	24.5	08:20:00	FC10	5.73543	6.02895
341	BL00516	A	A3	0	BK94433	5	1	1	0	2017-11-10	24.5	12:18:00	FC10	4.45311	4.99792
342	BL00517	A	A3	1	BK94433	5	1	1	0	2017-11-10	22.7	10:20:00	FC10	4.28476	5.51411
343	BL00519	C	C1	1	BK95520	3	1	1	0	2017-11-09	25.9	10:31:00	FC10a	2.21556	2.56962
344	BL00534	C	C4	0	BK96067	5	1	1	0	2017-11-09	19.6	10:11:00	FC10a	2.36055	2.88885
345	BL00536	A	A4	0	BK97342	6	1	1	0	2017-11-10	23.5	13:00:00	FC10a	5.4818	5.7929
346	BL00537	A	A4	1	BK97342	6	1	1	0	2017-11-10	26.9	10:01:00	FC10	5.44682	6.08971
347	BL00538	A	A4	1	BK97342	6	1	1	0	2017-11-10	29.2	10:41:00	FC10a	6.91392	7.25668
348	BL00539	A	A4	1	BK97342	6	1	1	0	2017-11-10	32.3	11:01:00	FC10	5.35051	6.07906
349	BL00540	A	A4	1	BK97342	6	1	1	0	2017-11-10	21	14:21:00	FC10	4.84935	5.10591
350	BL00541	A	A4	0	BK97342	6	1	1	0	2017-11-10	21.5	13:59:00	FC10	5.51192	5.78893
351	BL00542	A	A2	1	BK95176	3	1	1	0	2017-11-10	21.5	10:39:00	FC10	4.42189	4.73759
352	BL00543	A	A2	1	BK95176	3	1	1	0	2017-11-10	23.3	11:58:00	FC10a	4.89082	5.0949
353	BL00544	A	A2	1	BK95176	3	1	1	0	2017-11-10	20	15:06:00	FC10	3.78088	4.33669
354	BL00545	A	A4	1	BK95238	5	1	1	0	2017-11-10	26.7	14:41:00	FC10	4.74872	5.23025
355	BL00546	A	A4	1	BK95238	5	1	1	0	2017-11-10	26.5	15:45:00	FC10	4.76943	4.93746
356	BL00547	A	A4	1	BK95238	5	1	1	0	2017-11-10	29.7	14:21:00	FC10a	3.51205	3.99986
357	BL00548	A	A4	1	BK95238	5	1	1	0	2017-11-10	33.7	16:15:00	FC10a	6.69576	7.02159
358	BL00549	A	A4	0	BK95238	5	1	1	0	2017-11-10	23.1	12:40:00	FC10	5.41508	5.63588
359	BL00550	C	C4	1	BK96887	2	1	1	0	2017-11-10	31.4	13:20:00	FC10	2.86326	3.09954
360	BL00551	A	A1	0	BK94654	4	1	1	0	2017-11-10	22	13:39:00	FC10	5.99681	6.16431
361	BL00553	A	A1	1	BK94654	4	1	1	0	2017-11-10	19.9	14:40:00	FC10a	4.84457	5.19866
362	BL00556	C	C2	1	BK95375	4	1	1	0	2017-11-10	29.3	13:19:00	FC10a	3.30061	4.29158
363	BL00562	C	C4	0	BK95591	6	1	1	0	2017-11-10	18.1	15:35:00	FC10a	2.42048	2.90386
364	BL00567	C	C3	1	BK94201	2	1	1	0	2017-11-10	25.2	13:39:00	FC10a	3.17468	3.30643
365	BL00572	C	C4	1	BK95043	4	1	1	0	2017-11-13	26.6	15:02:00	FC10	3.20444	3.63166
366	BL00573	A	A2	0	BK95640	4	1	1	0	2017-11-10	22.9	13:58:00	FC10a	4.98406	6.19809
367	BL00574	A	A2	1	BK95640	4	1	1	0	2017-11-10	28.5	15:06:00	FC10a	5.05269	5.43858
368	BL00575	A	A2	1	BK95640	4	1	1	0	2017-11-10	27.2	16:06:00	FC10	6.1798	6.46462
369	BL00576	A	A2	1	BK95640	4	1	1	0	2017-11-10	26.1	16:36:00	FC10a	5.94612	6.4053
370	BL00580	A	A3	1	BK94396	6	1	1	0	2017-11-10	24	15:54:00	FC10a	4.48384	5.28157
371	BL00581	A	A3	0	BK94396	6	1	1	0	2017-11-10	20.5	16:47:00	FC10	4.13711	4.99937
372	BL00582	A	A3	1	BK94396	6	1	1	0	2017-11-10	27.8	16:26:00	FC10	5.58483	6.00893
373	BL00584	A	A3	1	BK94396	6	1	1	0	2017-11-10	26.9	17:28:00	FC10	5.61659	6.25126
374	BL00585	A	A3	0	BK94396	6	1	1	0	2017-11-13	25.6	14:00:00	FC10a	5.04665	5.73682
375	BL00587	C	C3	1	BK95334	4	1	1	0	2017-11-13	22	14:36:00	FC10	2.35968	3.29375
376	BL00593	A	A1	1	BK95685	4	1	1	0	2017-11-10	18.2	17:37:00	FC10a	4.37337	4.7824
377	BL00594	A	A1	0	BK95685	4	1	1	0	2017-11-10	19.1	17:07:00	FC10	5.42574	5.70117
378	BL00596	A	A1	1	BK95685	4	1	1	0	2017-11-13	22.9	15:21:00	FC10	5.76633	6.04845
379	BL00599	C	C2	0	BK97024	2	1	1	0	2017-11-10	19.4	15:14:00	FC10a	2.53009	2.82776
380	BL00609	A	A2	1	BK95174	5	1	1	0	2017-11-10	21.6	17:16:00	FC10a	5.03419	5.63553
381	BL00610	A	A2	1	BK95174	5	1	1	0	2017-11-13	23.6	14:31:00	FC10a	5.49724	5.84529
382	BL00611	A	A2	0	BK95174	5	1	1	0	2017-11-10	21	16:56:00	FC10a	5.21439	5.7611
383	BL00612	A	A2	1	BK95174	5	1	1	0	2017-11-13	25.7	16:03:00	FC10	5.39974	5.84089
384	BL00617	A	A1	1	BK95873	4	1	1	0	2017-11-13	24.7	14:20:00	FC10a	5.09863	5.60976
385	BL00619	A	A1	0	BK95873	4	1	1	0	2017-11-13	19	14:17:00	FC10	4.92327	5.18173
386	BL00620	A	A1	1	BK95873	4	1	1	0	2017-11-13	22.6	15:42:00	FC10a	4.85505	4.97759
387	BL00621	C	C1	0	BK96570	3	1	1	1	2017-11-06	16.6	15:16:00	FC10	2.80747	3.20977
388	BL00622	C	C1	1	BK96570	3	1	1	0	2017-11-13	19.1	15:02:00	FC10a	2.69981	3.0249
389	BL00625	C	C4	0	BK95740	5	1	1	0	2017-11-10	19.9	15:26:00	FC10	3.15524	3.27646
390	BL00677	A	A4	0	BK96561	6	1	1	0	2017-11-13	25.5	13:56:00	FC10	5.85137	6.18602
391	BL00678	A	A4	1	BK96561	6	1	1	0	2017-11-13	28.3	15:21:00	FC10a	6.35242	6.72997
392	BL00679	A	A4	0	BK96561	6	1	1	0	2017-11-13	22.3	16:45:00	FC10	5.18033	5.44263
393	BL00680	A	A4	0	BK96561	6	1	1	0	2017-11-13	22.3	17:36:00	FC10a	4.5346	4.85407
394	BL00681	A	A4	0	BK96561	6	1	1	0	2017-11-14	26.5	08:52:00	FC10	6.14584	6.44409
395	BL00682	A	A4	0	BK96561	6	1	1	0	2017-11-14	25.9	10:32:00	FC10	5.76673	5.83495
396	BL00686	C	C2	1	BK96196	4	1	1	0	2017-11-13	20.1	16:10:00	FC10a	2.92758	3.19881
397	BL00688	A	A2	0	BK96163	5	1	1	0	2017-11-13	18.9	16:55:00	FC10a	3.46933	4.2482
398	BL00689	A	A2	0	BK96163	5	1	1	0	2017-11-13	21.3	17:15:00	FC10a	4.35235	4.80172
399	BL00690	A	A2	1	BK96163	5	1	1	0	2017-11-13	19.9	15:50:00	FC10a	4.34222	4.59879
400	BL00691	A	A2	1	BK96163	5	1	1	0	2017-11-14	24.1	10:59:00	FC10	6.1211	6.39805
401	BL00692	A	A2	0	BK96163	5	1	1	0	2017-11-14	23.7	08:54:00	FC10a	5.01417	5.72678
402	BL00693	A	A4	1	BK94283	5	1	1	0	2017-11-13	24.6	15:42:00	FC10	5.03694	5.5128
403	BL00694	A	A4	1	BK94283	5	1	1	0	2017-11-14	26.2	10:44:00	FC10a	4.52695	5.6998
404	BL00695	A	A4	1	BK94283	5	1	1	0	2017-11-14	26.7	12:12:00	FC10a	5.57494	6.20929
405	BL00696	A	A4	0	BK94283	5	1	1	0	2017-11-13	24.2	17:05:00	FC10	5.85904	6.17318
406	BL00697	A	A4	0	BK94283	5	1	1	0	2017-11-13	26.1	17:26:00	FC10	5.08799	5.73568
407	BL00715	C	C4	0	BK96674	4	1	1	0	2017-11-14	22.5	09:33:00	FC10	2.72494	3.19634
408	BL00718	A	A3	1	BK95756	7	1	1	0	2017-11-14	23.6	10:39:00	FC10	5.01169	5.23902
409	BL00719	A	A3	0	BK95756	7	1	1	0	2017-11-14	21.7	09:14:00	FC10a	4.82916	5.14137
410	BL00721	A	A3	1	BK95756	7	1	1	0	2017-11-14	23.8	11:23:00	FC10a	4.81882	5.04672
411	BL00722	A	A3	0	BK95756	7	1	1	0	2017-11-14	21.9	10:25:00	FC10a	2.30785	3.79593
412	BL00723	A	A3	1	BK95756	7	1	1	0	2017-11-14	23.6	12:32:00	FC10a	3.25752	3.71879
413	BL00724	A	A3	0	BK95756	7	1	1	0	2017-11-14	25.4	13:10:00	FC10	4.76901	5.30383
414	BL00725	C	C3	0	BK97640	3	1	1	0	2017-11-14	22.5	09:13:00	FC10	2.79946	3.2079
415	BL00729	C	C1	0	BK95699	4	1	1	0	2017-11-14	14.8	09:34:00	FC10a	2.62107	2.96398
416	BL00733	C	C1	1	BK94701	4	1	1	0	2017-11-13	21.6	16:24:00	FC10	4.11713	4.36135
417	BL00734	C	C1	1	BK95584	3	1	1	0	2017-11-13	22.4	16:31:00	FC10a	3.28012	3.60225
418	BL00738	C	C1	0	BK96114	4	1	1	0	2017-11-14	17.2	09:52:00	FC10	3.19981	3.45726
419	BL00743	A	A3	0	BK94190	3	1	1	0	2017-11-14	26.7	10:13:00	FC10	5.45978	5.92487
420	BL00744	A	A3	1	BK94190	3	1	1	0	2017-11-14	33.2	12:12:00	FC10	5.89148	6.89842
421	BL00745	A	A3	0	BK94190	3	1	1	0	2017-11-14	24	13:12:00	FC10a	2.803	4.76195
422	BL00751	A	A3	1	BK96310	8	1	1	0	2017-11-14	23	11:19:00	FC10	4.36506	5.19703
423	BL00752	A	A3	1	BK96310	8	1	1	0	2017-11-14	27.3	12:52:00	FC10a	5.76598	6.1992
424	BL00753	A	A3	1	BK96310	8	1	1	0	2017-11-14	25.2	13:29:00	FC10	4.55605	4.88007
425	BL00754	A	A3	0	BK96310	8	1	1	0	2017-11-14	28.3	12:51:00	FC10	5.48585	6.33852
426	BL00755	A	A3	0	BK96310	8	1	1	0	2017-11-14	17.6	14:10:00	FC10a	3.38598	3.91942
427	BL00756	A	A3	0	BK96310	8	1	1	0	2017-11-14	18.4	15:19:00	FC10	3.92774	4.4738
428	BL00757	A	A3	1	BK96310	8	1	1	0	2017-11-14	30.3	16:00:00	FC10a	4.41565	4.99973
429	BL00759	C	C2	0	BK97804	3	1	1	0	2017-11-14	19.9	09:52:00	FC10a	1.98278	2.13187
430	BL00761	C	C2	1	BK97023	4	1	1	0	2017-11-14	30.6	14:50:00	FC10a	2.60507	3.7765
431	BL00769	C	C1	1	BK96688	2	1	1	0	2017-11-14	17.2	14:30:00	FC10a	1.95103	2.31816
432	BL00770	A	A1	1	BK96783	5	1	1	0	2017-11-14	26.1	11:04:00	FC10a	5.75445	5.99347
433	BL00771	A	A1	0	BK96783	5	1	1	0	2017-11-14	18.3	13:51:00	FC10a	5.33656	5.67787
434	BL00772	A	A1	0	BK96783	5	1	1	0	2017-11-14	19.8	15:19:00	FC10a	4.70663	5.29065
435	BL00773	A	A1	0	BK96783	5	1	1	0	2017-11-14	18	16:00:00	FC10	4.69977	4.95214
436	BL00774	A	A1	0	BK96783	5	1	1	0	2017-11-15	21.4	09:20:00	FC10	4.71555	5.10294
437	BL00775	A	A1	0	BK96784	6	1	1	0	2017-11-14	19.2	14:08:00	FC10	4.87606	5.15859
438	BL00776	A	A1	0	BK96784	6	1	1	0	2017-11-14	21.5	14:50:00	FC10	5.66597	5.86637
439	BL00777	A	A1	1	BK96784	6	1	1	0	2017-11-14	25.2	12:31:00	FC10	6.30329	6.7252
440	BL00778	A	A1	0	BK96784	6	1	1	0	2017-11-14	19.9	16:21:00	FC10	5.08194	5.52629
441	BL00779	A	A1	1	BK96784	6	1	1	0	2017-11-14	20.9	13:49:00	FC10	4.75142	5.25501
442	BL00780	A	A1	1	BK96784	6	1	1	0	2017-11-14	25.8	15:37:00	FC10	5.52087	5.94592
443	BL00783	C	C1	0	BK95540	5	1	1	0	2017-11-14	18	10:14:00	FC10a	2.34256	2.57967
444	BL00787	C	C2	0	BK96214	5	1	1	0	2017-11-14	24.8	16:43:00	FC10a	3.12739	3.76636
445	BL00793	C	C2	0	BK96706	4	1	1	0	2017-11-14	25.7	17:03:00	FC10a	2.87495	3.31218
446	BL00795	A	A3	1	BK94799	4	1	1	0	2017-11-14	23.1	13:31:00	FC10a	4.25095	4.54538
447	BL00796	A	A3	0	BK94799	4	1	1	0	2017-11-14	21.7	16:22:00	FC10a	4.72383	5.40967
448	BL00797	A	A3	0	BK94799	4	1	1	0	2017-11-15	24.3	09:20:00	FC10a	4.20075	5.22452
449	BL00798	A	A3	1	BK94799	4	1	1	0	2017-11-14	29	15:38:00	FC10a	4.55343	5.58156
450	BL00800	C	C3	0	BK94264	4	1	1	0	2017-11-14	24	16:43:00	FC10	3.22455	3.97915
451	BL00868	C	C4	1	BK96485	4	1	1	0	2017-11-14	26.5	14:27:00	FC10	1.99202	2.78655
452	BL00875	C	C2	1	BK97152	4	1	1	0	2017-11-15	27.7	10:07:00	FC10a	3.30196	4.00776
453	BL00878	C	C3	1	BK95307	3	1	1	0	2017-11-15	21	10:01:00	FC10	2.84511	3.3393
454	BL00938	C	C4	0	BK97661	4	1	1	0	2017-11-15	17.1	10:40:00	FC10a	2.76936	3.18649
455	BL00990	C	C3	1	BK94480	4	1	1	0	2017-11-15	16.3	09:41:00	FC10	2.19599	2.53479
456	BL00991	A	A2	1	BK94134	2	1	1	0	2017-11-15	26.2	08:50:00	FC10a	5.29257	5.9401
457	BL00992	A	A2	1	BK94134	2	1	1	0	2017-11-15	23.5	11:02:00	FC10a	5.23437	5.90657
458	BL00993	C	C3	0	BK94820	5	1	1	0	2017-11-15	16.7	10:20:00	FC10	2.51735	2.79458
459	BL00997	A	A3	0	BK95150	5	1	1	0	2017-11-15	22.1	09:41:00	FC10a	4.39189	4.81253
460	BL00998	A	A3	1	BK95150	5	1	1	0	2017-11-15	33.7	08:50:00	FC10	6.05955	6.89567
461	BL00999	A	A3	1	BK95150	5	1	1	0	2017-11-15	29.1	11:02:00	FC10	5.63607	5.99242
462	BL01000	A	A3	0	BK95150	5	1	1	0	2017-11-15	26.1	11:41:00	FC10a	4.34986	5.68117
463	BL01001	A	A3	0	BK95150	5	1	1	0	2017-11-15	23.2	12:54:00	FC10a	5.37032	5.67467
464	BL01006	C	C1	1	BK96756	4	1	1	0	2017-11-16	25.5	09:37:00	FC10	2.60378	3.46445
465	BL01026	C	C2	0	BK94473	7	1	1	0	2017-11-15	22.5	10:20:00	FC10a	2.41167	3.13413
466	BL01034	A	A1	1	BK95420	5	1	1	0	2017-11-15	26.4	10:40:00	FC10	5.8346	6.00412
467	BL01035	A	A1	0	BK95420	5	1	1	0	2017-11-15	20.5	11:22:00	FC10a	6.13756	6.37736
468	BL01036	A	A1	1	BK95420	5	1	1	0	2017-11-15	25.8	12:54:00	FC10	6.19231	6.56707
469	BL01037	A	A1	1	BK95420	5	1	1	0	2017-11-17	26.8	08:48:00	FC10	6.74503	7.10684
470	BL01038	A	A1	0	BK95420	5	1	1	0	2017-11-15	20.4	12:34:00	FC10a	5.47253	5.88695
471	BL01039	C	C2	0	BK95650	5	1	1	0	2017-11-15	18.6	14:55:00	FC10a	1.98877	2.70837
472	BL01052	C	C3	1	BK94362	5	1	1	0	2017-11-16	27.4	09:17:00	FC10	2.9193	3.18567
473	BL01055	A	A1	0	BK95769	5	1	1	0	2017-11-15	20.3	11:22:00	FC10	5.22642	5.52576
474	BL01056	A	A1	1	BK95769	5	1	1	0	2017-11-15	22.1	13:13:00	FC10a	6.31997	6.69183
475	BL01057	A	A1	1	BK95769	5	1	1	0	2017-11-15	26.5	13:34:00	FC10a	6.42039	6.84318
476	BL01058	A	A1	1	BK95769	5	1	1	0	2017-11-15	29.2	14:15:00	FC10a	5.35859	6.38301
477	BL01059	A	A1	1	BK95769	5	1	1	0	2017-11-15	23.3	15:12:00	FC10	5.18522	5.48978
478	BL01063	C	C4	0	BK94747	6	1	1	0	2017-11-15	17.7	14:35:00	FC10a	2.93747	3.18491
479	BL01072	A	A2	1	BK96908	6	2	2	0	2017-11-15	19.8	13:13:00	FC10	4.86865	5.24077
480	BL01073	A	A2	1	BK96908	6	2	2	0	2017-11-15	21.1	13:54:00	FC10a	5.26375	5.60473
481	BL01074	A	A2	0	BK96908	6	2	2	0	2017-11-15	20.4	12:34:00	FC10	4.59711	5.04514
482	BL01075	A	A2	0	BK96908	6	2	2	0	2017-11-15	21.3	15:41:00	FC10	4.2725	4.68444
483	BL01076	A	A2	0	BK96908	6	2	2	0	2017-11-15	18.5	16:03:00	FC10	4.36956	4.81727
484	BL01077	A	A2	1	BK96908	6	2	2	0	2017-11-15	18.8	13:52:00	FC10	4.39783	4.70142
485	BL01090	A	A4	1	BK94737	4	1	1	0	2017-11-15	28.8	13:33:00	FC10	5.45161	6.76337
486	BL01091	A	A4	0	BK94737	4	1	1	0	2017-11-15	25.3	16:03:00	FC10a	4.3123	4.89668
487	BL01092	A	A4	1	BK94737	4	1	1	0	2017-11-15	22.9	14:14:00	FC10	4.91569	5.4273
488	BL01093	A	A4	1	BK94737	4	1	1	0	2017-11-15	23.1	14:52:00	FC10	4.81984	5.43368
489	BL01098	C	C1	0	BK94469	7	2	2	0	2017-11-15	20.8	14:33:00	FC10	2.40297	3.27131
490	BL01113	A	A2	0	BK96267	6	2	2	0	2017-11-15	17.8	15:43:00	FC10a	4.28	5.01357
491	BL01114	A	A2	0	BK96267	6	2	2	0	2017-11-15	15.9	16:24:00	FC10	4.16274	4.66323
492	BL01115	A	A2	0	BK96267	6	2	2	0	2017-11-15	19.5	16:44:00	FC10a	4.58652	4.82113
493	BL01116	A	A2	1	BK96267	6	2	2	0	2017-11-15	19.5	15:14:00	FC10a	4.20649	4.56215
494	BL01117	A	A2	0	BK96267	6	2	2	0	2017-11-15	20.9	17:25:00	FC10a	4.99405	5.46823
495	BL01118	A	A2	1	BK96267	6	2	2	0	2017-11-16	21.1	10:45:00	FC10a	4.08059	4.56559
496	BL01126	C	C3	0	BK94161	4	1	1	0	2017-11-16	17.9	10:39:00	FC10	2.14235	2.78396
497	BL01128	A	A3	1	BK94570	6	2	2	0	2017-11-16	26.8	08:55:00	FC10a	5.62021	6.01571
498	BL01129	A	A3	0	BK94570	6	2	2	0	2017-11-15	21.5	16:24:00	FC10a	4.13267	4.45122
499	BL01130	A	A3	0	BK94570	6	2	2	0	2017-11-15	18.6	17:05:00	FC10a	2.88801	3.94562
500	BL01131	A	A3	1	BK94570	6	2	2	0	2017-11-16	24.6	10:57:00	FC10a	5.5202	6.0785
501	BL01132	A	A3	1	BK94570	6	2	2	0	2017-11-16	24.9	11:21:00	FC10	5.69474	6.31917
502	BL01133	A	A3	1	BK94570	6	2	2	0	2017-11-16	27.4	12:50:00	FC10a	6.2198	6.8378
503	BL01139	A	A2	1	BK97147	3	2	2	0	2017-11-16	26.4	08:55:00	FC10	5.9395	6.2118
504	BL01141	A	A2	0	BK97147	3	2	2	0	2017-11-15	23.3	16:45:00	FC10	5.73276	6.02131
505	BL01142	A	A1	0	BK94494	5	2	2	0	2017-11-15	20.6	17:25:00	FC10	5.72114	6.28461
506	BL01143	A	A1	1	BK94494	5	2	2	0	2017-11-16	30.6	09:19:00	FC10a	6.45782	6.94761
507	BL01144	A	A1	1	BK94494	5	2	2	0	2017-11-16	27.7	10:58:00	FC10	6.93532	7.21849
508	BL01145	A	A1	1	BK94494	5	2	2	0	2017-11-17	27.9	08:49:00	FC10a	4.68791	5.56302
509	BL01146	A	A1	1	BK94494	5	2	2	0	2017-11-16	25.9	11:22:00	FC10a	6.61098	7.08607
510	BL01148	C	C4	0	BK95538	6	2	2	0	2017-11-16	16.2	10:19:00	FC10	2.85388	3.3252
511	BL01152	A	A4	0	BK96252	4	2	2	0	2017-11-15	23	17:05:00	FC10	5.31731	5.62359
512	BL01153	A	A4	0	BK96252	4	2	2	0	2017-11-15	23.6	11:41:00	FC10	5.23928	5.70861
513	BL01154	A	A4	0	BK96252	4	2	2	0	2017-11-16	24.6	13:10:00	FC10	4.93673	5.55102
514	BL01155	A	A4	1	BK96252	4	2	2	0	2017-11-16	27.4	11:43:00	FC10a	6.31183	6.89938
515	BL01165	A	A4	1	BK95630	6	2	2	0	2017-11-16	29.9	12:50:00	FC10	6.76013	7.15947
516	BL01166	A	A4	0	BK95630	6	2	2	0	2017-11-16	22.5	11:42:00	FC10	4.21959	5.34325
517	BL01167	A	A4	1	BK95630	6	2	2	0	2017-11-16	27.7	14:06:00	FC10	5.90361	6.66974
518	BL01168	A	A4	0	BK95630	6	2	2	0	2017-11-16	25.3	13:30:00	FC10	5.08311	5.39679
519	BL01169	A	A4	0	BK95630	6	2	2	0	2017-11-16	24.3	14:29:00	FC10	5.87727	6.53103
520	BL01170	A	A4	1	BK95630	6	2	2	0	2017-11-16	37.2	14:49:00	FC10	6.36227	6.78223
521	BL01176	A	A2	0	BK94600	6	2	2	0	2017-11-16	22.5	13:30:00	FC10a	5.07442	5.48371
522	BL01177	A	A2	0	BK94600	6	2	2	0	2017-11-16	20.7	14:32:00	FC10a	4.27109	4.54839
523	BL01178	A	A2	1	BK94600	6	2	2	0	2017-11-16	21.3	13:10:00	FC10a	4.96579	5.20073
524	BL01179	A	A2	0	BK94600	6	2	2	0	2017-11-16	19.7	15:30:00	FC10a	5.1974	5.56752
525	BL01181	A	A2	0	BK94600	6	2	2	0	2017-11-17	21.6	09:19:00	FC10a	3.85366	4.59129
526	BL01183	C	C4	0	BK95708	6	2	2	0	2017-11-16	16.6	10:22:00	FC10a	1.58255	2.43548
527	BL01197	A	A2	1	BK94141	5	2	2	0	2017-11-16	19.8	13:46:00	FC10	4.26156	4.46394
528	BL01198	A	A2	1	BK94141	5	2	2	0	2017-11-16	19.4	14:51:00	FC10a	4.90595	5.57285
529	BL01200	A	A2	0	BK94141	5	2	2	0	2017-11-16	20.6	14:10:00	FC10a	5.57614	5.9391
530	BL01201	A	A2	0	BK94141	5	2	2	0	2017-11-16	20.4	15:10:00	FC10	5.12569	5.49372
531	BL01202	A	A2	0	BK96289	6	2	2	0	2017-11-16	23	15:31:00	FC10	5.18666	5.41123
532	BL01203	A	A2	0	BK96289	6	2	2	0	2017-11-17	22.1	09:35:00	FC10	4.33453	4.79374
533	BL01204	A	A2	0	BK96289	6	2	2	0	2017-11-17	22.1	10:17:00	FC10a	5.07927	5.62077
534	BL01205	A	A2	1	BK96289	6	2	2	0	2017-11-16	18.8	13:50:00	FC10a	4.39199	4.80525
535	BL01206	A	A2	1	BK96289	6	2	2	0	2017-11-16	21.4	15:12:00	FC10a	5.17726	5.92272
536	BL01207	A	A2	0	BK96289	6	2	2	0	2017-11-17	25.7	10:33:00	FC10	5.13386	5.46255
537	BL01210	C	C2	1	BK94815	4	1	1	0	2017-11-16	29.2	09:57:00	FC10	3.02644	3.41237
538	BL01213	A	A2	1	BK96278	5	2	2	0	2017-11-17	27.2	11:14:00	FC10	4.34119	4.70749
539	BL01214	A	A2	1	BK96278	5	2	2	0	2017-11-17	21.7	12:53:00	FC10	4.39359	4.76197
540	BL01215	A	A2	0	BK96278	5	2	2	0	2017-11-17	20.3	09:09:00	FC10	5.28812	6.02581
541	BL01216	A	A2	0	BK96278	5	2	2	0	2017-11-17	20.2	10:13:00	FC10	4.83393	5.35443
542	BL01217	A	A2	0	BK96278	5	2	2	0	2017-11-17	20.4	10:39:00	FC10a	4.14568	4.48902
543	BL01226	C	C4	0	BK95278	3	2	2	0	2017-11-17	23.2	09:41:00	FC10a	2.58502	3.44506
544	BL01227	A	A4	1	BK94281	7	2	2	0	2017-11-17	26.6	11:14:00	FC10a	5.88814	6.17554
545	BL01228	A	A4	1	BK94281	7	2	2	0	2017-11-17	26.1	12:52:00	FC10a	6.5544	6.99008
546	BL01229	A	A4	1	BK94281	7	2	2	0	2017-11-17	25.2	13:30:00	FC10	5.11528	5.45411
547	BL01230	A	A4	1	BK94281	7	2	2	0	2017-11-17	23.3	13:50:00	FC10	5.49759	5.81133
548	BL01231	A	A4	0	BK94281	7	2	2	0	2017-11-17	22.1	09:58:00	FC10a	4.81049	5.02005
549	BL01232	A	A4	0	BK94281	7	2	2	0	2017-11-17	22.5	10:54:00	FC10	5.27783	5.56201
550	BL01233	A	A4	0	BK94281	7	2	2	0	2017-11-17	22	14:12:00	FC10a	4.9985	5.42679
551	BL01237	C	C2	1	BK94454	8	2	2	0	2017-11-17	22.9	12:13:00	FC10a	2.58905	3.14854
552	BL01242	A	A1	1	BK95902	6	2	2	0	2017-11-17	21.2	10:55:00	FC10a	5.14011	5.60197
553	BL01243	A	A1	0	BK95902	6	2	2	0	2017-11-17	19.1	14:09:00	FC10	5.10325	5.50038
554	BL01244	A	A1	1	BK95902	6	2	2	0	2017-11-17	30.9	12:32:00	FC10	7.00198	7.29533
555	BL01246	A	A1	1	BK95902	6	2	2	0	2017-11-17	24.9	13:12:00	FC10a	6.60712	6.96855
556	BL01247	A	A1	1	BK95902	6	2	2	0	2017-11-17	24.9	13:52:00	FC10a	6.37726	6.67035
557	BL01248	A	A4	0	BK94442	6	2	2	0	2017-11-17	29.7	14:29:00	FC10	5.40682	5.84991
558	BL01249	A	A4	0	BK94442	6	2	2	0	2017-11-17	27.3	14:31:00	FC10a	6.06477	6.32841
559	BL01250	A	A4	1	BK94442	6	2	2	0	2017-11-17	31.3	13:07:00	FC10	6.52198	6.89852
560	BL01251	A	A4	1	BK94442	6	2	2	0	2017-11-17	32.7	13:32:00	FC10a	6.21417	6.57457
561	BL01252	A	A4	0	BK94442	6	2	2	0	2017-11-20	25.8	16:08:00	FC10	5.45276	5.68006
562	BL01254	A	A2	1	BK94721	8	1	1	0	2017-11-20	24.5	17:18:00	FC10	5.88359	6.45459
563	BL01255	A	A2	1	BK94721	8	1	1	0	2017-11-20	21.7	16:49:00	FC10	5.20535	5.46126
564	BL01256	A	A2	1	BK94721	8	1	1	0	2017-11-21	23.2	16:34:00	FC10	5.23949	5.53223
565	BL01257	A	A2	1	BK94721	8	1	1	0	2017-11-21	22.9	16:54:00	FC10	5.41107	5.91622
566	BL01258	A	A2	1	BK94721	8	1	1	0	2017-11-22	21.5	08:58:00	FC10a	5.25371	5.84791
567	BL01259	A	A2	0	BK94721	8	1	1	0	2017-11-17	17.6	14:51:00	FC10a	4.82814	5.23321
568	BL01260	A	A2	1	BK94721	8	1	1	0	2017-11-22	18.9	09:19:00	FC10a	4.82451	5.0072
569	BL01262	C	C1	1	BK94391	5	2	2	0	2017-11-17	23.7	12:12:00	FC10	3.24769	3.54739
570	BL01279	C	C1	1	BK95368	5	2	2	0	2017-11-17	22.9	12:33:00	FC10a	3.05802	3.61321
571	BL01293	C	C2	1	BK96016	5	2	2	0	2017-11-22	29.9	14:11:00	FC10	2.66547	3.81093
572	BL01307	A	A3	1	BK94257	5	2	2	0	2017-11-20	26.8	16:49:00	FC10a	6.20269	6.5413
573	BL01308	A	A3	1	BK94257	5	2	2	0	2017-11-20	29	16:30:00	FC10a	3.69555	4.18879
574	BL01309	A	A3	1	BK94257	5	2	2	0	2017-11-21	30.1	16:54:00	FC10a	5.694	6.14034
575	BL01310	A	A3	0	BK94257	5	2	2	0	2017-11-17	23.7	14:49:00	FC10	4.70168	5.13577
576	BL01311	A	A3	1	BK97060	4	2	2	0	2017-11-20	29.1	17:17:00	FC10a	5.59526	5.92084
577	BL01312	A	A3	0	BK97060	4	2	2	0	2017-11-20	26.4	15:49:00	FC10a	5.11375	5.66331
578	BL01313	A	A3	1	BK97060	4	2	2	0	2017-11-20	31.6	16:28:00	FC10	6.94965	7.58086
579	BL01314	A	A3	1	BK97060	4	2	2	0	2017-11-21	33.5	16:33:00	FC10a	6.28283	6.92339
580	BL01315	A	A1	0	BK96151	5	2	2	0	2017-11-22	23.3	10:24:00	FC10a	5.70173	6.05726
581	BL01316	A	A1	1	BK96151	5	2	2	0	2017-11-21	22.8	17:14:00	FC10a	5.66024	5.99538
582	BL01317	A	A1	0	BK96151	5	2	2	0	2017-11-22	25	10:28:00	FC10	5.23902	5.6305
583	BL01319	A	A1	1	BK96151	5	2	2	0	2017-11-22	22.6	09:19:00	FC10	5.35237	5.58122
584	BL01326	C	C3	0	BK96280	6	2	2	0	2017-11-17	13.1	09:55:00	FC10	2.06438	2.43243
585	BL01332	A	A2	1	BK95636	6	2	2	0	2017-11-21	21.8	17:14:00	FC10	5.21952	5.6878
586	BL01333	A	A2	1	BK95636	6	2	2	0	2017-11-22	25.1	08:57:00	FC10	5.30814	5.62071
587	BL01334	A	A2	1	BK95636	6	2	2	0	2017-11-22	23.1	09:42:00	FC10	4.741	5.27542
588	BL01335	A	A2	1	BK95636	6	2	2	0	2017-11-22	21.5	11:07:00	FC10a	4.08105	5.05656
589	BL01336	A	A2	1	BK95636	6	2	2	0	2017-11-22	20.7	11:28:00	FC10a	4.54162	5.22742
590	BL01337	A	A4	1	BK94585	8	2	2	0	2017-11-22	30.3	09:42:00	FC10a	6.68317	7.12067
591	BL01339	A	A4	0	BK94585	8	2	2	0	2017-11-22	22.4	10:03:00	FC10	4.53113	5.13146
592	BL01340	A	A4	1	BK94585	8	2	2	0	2017-11-22	24.4	11:32:00	FC10	5.09475	5.45614
593	BL01342	A	A4	1	BK94585	8	2	2	0	2017-11-22	21.9	12:42:00	FC10a	5.23444	5.51714
594	BL01343	A	A4	0	BK94585	8	2	2	0	2017-11-22	24.7	15:35:00	FC10	4.74512	6.03273
595	BL01352	C	C1	0	BK97139	4	1	1	0	2017-11-20	16.8	15:47:00	FC10	2.36529	2.87973
596	BL01353	A	A2	1	BK97280	7	2	2	0	2017-11-22	24.3	10:49:00	FC10	5.53861	5.87905
597	BL01354	A	A2	1	BK97280	7	2	2	0	2017-11-22	24	11:11:00	FC10	5.3468	5.93426
598	BL01355	A	A2	1	BK97280	7	2	2	0	2017-11-22	22.2	12:42:00	FC10	4.46784	5.33799
599	BL01356	A	A2	0	BK97280	7	2	2	0	2017-11-22	21.7	10:03:00	FC10a	5.06139	5.6358
600	BL01358	A	A2	0	BK97280	7	2	2	0	2017-11-22	23.8	10:45:00	FC10a	5.27701	5.66637
601	BL01359	A	A2	0	BK97280	7	2	2	0	2017-11-22	20.4	15:30:00	FC10a	5.14634	5.77098
602	BL01360	A	A1	0	BK96405	4	2	2	0	2017-11-22	18.8	15:51:00	FC10a	3.38746	3.69018
603	BL01361	A	A1	1	BK96405	4	2	2	0	2017-11-22	24.9	13:04:00	FC10a	5.27139	6.40391
604	BL01362	A	A1	0	BK96405	4	2	2	0	2017-11-22	19.6	14:28:00	FC10a	5.63742	5.91113
605	BL01363	A	A1	0	BK96405	4	2	2	0	2017-11-22	18.9	16:29:00	FC10a	4.08208	4.55937
606	BL01364	A	A1	0	BK95685	5	2	2	0	2017-11-22	18.6	14:32:00	FC10	5.0114	5.19725
607	BL01365	A	A1	0	BK95685	5	2	2	0	2017-11-22	17.7	16:29:00	FC10	4.97683	5.39181
608	BL01366	A	A1	1	BK95685	5	2	2	0	2017-11-22	23	13:04:00	FC10	5.33535	5.75744
609	BL01367	A	A1	1	BK95685	5	2	2	0	2017-11-17	21	08:59:00	FC10a	4.31993	5.19505
610	BL01368	A	A1	0	BK95685	5	2	2	0	2017-11-23	18.9	09:52:00	FC10a	5.04045	5.35084
611	BL01369	A	A1	1	BK94631	4	1	1	0	2017-11-22	23.7	13:47:00	FC10a	5.23445	5.67731
612	BL01370	A	A1	0	BK94631	4	1	1	0	2017-11-22	21.7	14:48:00	FC10a	3.54611	4.10619
613	BL01371	A	A1	1	BK94631	4	1	1	0	2017-11-23	23.8	10:12:00	FC10a	6.01822	6.54912
614	BL01372	A	A1	1	BK94631	4	1	1	0	2017-11-23	24.2	10:43:00	FC10	5.95796	6.18605
615	BL01373	A	A4	1	BK94399	8	2	2	0	2017-11-23	24.9	10:32:00	FC10a	3.29706	5.22079
616	BL01374	A	A4	1	BK94399	8	2	2	0	2017-11-23	27	11:02:00	FC10	4.49595	5.8729
617	BL01375	A	A4	1	BK94399	8	2	2	0	2017-11-23	25.3	11:22:00	FC10	5.25952	5.69757
618	BL01376	A	A4	0	BK94399	8	2	2	0	2017-11-22	22.7	15:55:00	FC10	4.60634	5.14774
619	BL01377	A	A4	0	BK94399	8	2	2	0	2017-11-23	24	09:50:00	FC10	5.23112	5.83004
620	BL01378	A	A4	1	BK94399	8	2	2	0	2017-11-23	20	12:54:00	FC10a	4.2679	4.73128
621	BL01379	A	A4	1	BK94399	8	2	2	0	2017-11-23	23.1	12:52:00	FC10	4.58216	4.97515
622	BL01389	C	C4	0	BK95024	5	2	2	0	2017-11-22	20.8	15:13:00	FC10	2.73402	2.98331
623	BL01396	C	C3	1	BK95927	7	2	2	0	2017-11-22	23.6	13:48:00	FC10	2.48555	2.89523
624	BL01408	C	C3	0	BK97715	4	2	2	0	2017-11-22	16.9	15:09:00	FC10a	1.39264	2.28247
625	BL01412	A	A3	0	BK95015	7	2	2	0	2017-11-23	25.6	10:10:00	FC10	3.26665	4.4817
626	BL01413	A	A3	0	BK95015	7	2	2	0	2017-11-23	27.2	13:34:00	FC10a	5.99897	6.4165
627	BL01415	A	A3	1	BK95015	7	2	2	0	2017-11-23	27.1	10:30:00	FC10	4.22561	4.90004
628	BL01416	A	A3	1	BK95015	7	2	2	0	2017-11-23	24.5	10:52:00	FC10a	2.70201	4.60884
629	BL01417	A	A3	0	BK95015	7	2	2	0	2017-11-23	23.9	14:10:00	FC10	5.03029	5.96131
630	BL01418	A	A3	0	BK95015	7	2	2	0	2017-11-23	20.9	14:30:00	FC10	2.79726	4.33635
631	BL01427	C	C4	0	BK94729	4	2	2	0	2017-11-22	18.7	14:52:00	FC10	2.02728	2.81169
632	BL01430	C	C2	0	BK94269	8	2	2	0	2017-11-22	21.2	16:50:00	FC10	2.70537	3.42056
633	BL01436	A	A1	0	BK94344	7	2	2	0	2017-11-23	16.7	13:51:00	FC10	4.67473	4.96815
634	BL01437	A	A1	0	BK94344	7	2	2	0	2017-11-23	18.4	14:13:00	FC10a	4.52947	5.13156
635	BL01438	A	A1	0	BK94344	7	2	2	0	2017-11-23	18.2	14:44:00	FC10	4.79489	5.2001
636	BL01439	A	A1	0	BK94344	7	2	2	0	2017-11-24	18.2	08:03:00	FC10	5.29371	5.53094
637	BL01440	A	A1	0	BK94344	7	2	2	0	2017-11-24	22.4	08:44:00	FC10a	5.87807	6.17214
638	BL01441	A	A1	0	BK94344	7	2	2	0	2017-11-24	17.1	09:03:00	FC10a	4.19394	4.81252
639	BL01442	A	A1	0	BK94344	7	2	2	0	2017-11-24	18.4	09:47:00	FC10a	5.33588	5.56349
640	BL01444	C	C1	1	BK95749	6	2	2	0	2017-11-22	18.3	14:10:00	FC10a	1.93817	2.73291
641	BL01448	C	C3	1	BK95333	6	2	2	0	2017-11-24	21.8	10:28:00	FC10a	2.67135	3.31128
642	BL01453	C	C4	1	BK95043	6	2	2	0	2017-11-24	20.7	10:47:00	FC10a	1.73298	2.44232
643	BL01458	A	A2	1	BK95640	6	2	2	0	2017-11-23	20.4	11:29:00	FC10a	3.97838	4.48075
644	BL01459	A	A2	1	BK95640	6	2	2	0	2017-11-23	23.8	12:34:00	FC10a	4.26949	4.9667
645	BL01460	A	A2	1	BK95640	6	2	2	0	2017-11-23	22.4	13:14:00	FC10a	5.47472	5.82401
646	BL01461	A	A2	0	BK95640	6	2	2	0	2017-11-23	23.6	13:31:00	FC10	4.49251	5.08656
647	BL01462	A	A2	1	BK95640	6	2	2	0	2017-11-24	22.2	10:07:00	FC10a	4.67636	5.19313
648	BL01463	A	A2	1	BK95640	6	2	2	0	2017-11-24	23.2	11:48:00	FC10a	4.83991	5.19505
649	BL01464	A	A3	0	BK94396	6	2	2	0	2017-11-23	23.5	13:54:00	FC10a	5.16445	5.69585
650	BL01465	A	A3	1	BK94396	6	2	2	0	2017-11-23	25.6	11:10:00	FC10a	3.2598	3.69991
651	BL01466	A	A3	0	BK94396	6	2	2	0	2017-11-23	22.6	14:33:00	FC10a	5.44868	5.81555
652	BL01467	A	A3	0	BK94396	6	2	2	0	2017-11-24	22.2	08:03:00	FC10a	5.30963	5.60108
653	BL01468	A	A3	0	BK94396	6	2	2	0	2017-11-24	22.4	08:43:00	FC10	5.02781	5.65805
654	BL01469	A	A3	0	BK94396	6	2	2	0	2017-11-24	21.5	09:03:00	FC10	4.93776	5.25493
655	BL01476	A	A4	0	BK94993	6	2	2	0	2017-11-24	22.3	08:24:00	FC10a	4.88136	5.61823
656	BL01477	A	A4	1	BK94993	6	2	2	0	2017-11-23	27.6	12:32:00	FC10	5.78487	6.00411
657	BL01479	A	A4	1	BK94993	6	2	2	0	2017-11-23	27.8	13:11:00	FC10	5.37965	5.94261
658	BL01480	A	A4	0	BK94993	6	2	2	0	2017-11-24	21.2	08:24:00	FC10	5.07893	5.39896
659	BL01481	A	A4	1	BK94993	6	2	2	0	2017-11-24	27.3	10:25:00	FC10	5.63688	6.0103
660	BL01483	C	C2	1	BK96186	2	1	1	0	2017-11-24	29	10:45:00	FC10	2.11259	2.64652
661	BL01487	A	A4	0	BK97342	8	2	2	0	2017-11-24	28.4	09:27:00	FC10a	6.17725	6.46935
662	BL01488	A	A4	0	BK97342	8	2	2	0	2017-11-24	26.2	09:26:00	FC10	5.95518	6.36631
663	BL01489	A	A4	1	BK97342	8	2	2	0	2017-11-24	26.4	10:04:00	FC10	6.39369	6.76522
664	BL01490	A	A4	1	BK97342	8	2	2	0	2017-11-24	26.8	12:06:00	FC10a	3.94181	4.05582
665	BL01491	A	A4	0	BK97342	8	2	2	0	2017-11-24	23.2	12:05:00	FC10	5.94876	6.12605
666	BL01493	A	A4	1	BK97342	8	2	2	0	2017-11-24	29.2	13:17:00	FC10	7.15075	7.50393
667	BL01494	A	A4	0	BK97342	8	2	2	0	2017-11-24	27.8	13:37:00	FC10	6.25122	6.58436
668	BL01495	A	A2	1	BK95176	7	2	2	0	2017-11-24	20.5	11:46:00	FC10	4.99678	5.48925
669	BL01496	A	A2	1	BK95176	7	2	2	0	2017-11-24	20.8	12:57:00	FC10	4.35199	4.6671
670	BL01497	A	A2	1	BK95176	7	2	2	0	2017-11-24	22.6	14:41:00	FC10a	4.75526	5.32298
671	BL01498	A	A2	1	BK95176	7	2	2	0	2017-11-27	20.2	09:03:00	FC10	4.93675	5.15779
672	BL01499	A	A2	1	BK95176	7	2	2	0	2017-11-27	18.9	09:45:00	FC10	4.29067	4.64115
673	BL01500	A	A2	0	BK95176	7	2	2	0	2017-11-24	19.1	09:45:00	FC10	5.16577	5.42326
674	BL01501	A	A2	0	BK95176	7	2	2	0	2017-11-24	21.4	12:18:00	FC10	5.20461	5.59576
675	BL01502	A	A3	1	BK94190	6	2	2	0	2017-11-24	31.2	13:17:00	FC10a	4.60814	5.34221
676	BL01503	A	A3	0	BK94190	6	2	2	0	2017-11-24	27.6	12:15:00	FC10a	4.8308	5.36461
677	BL01504	A	A3	0	BK94190	6	2	2	0	2017-11-24	24.2	12:38:00	FC10	5.09729	5.59094
678	BL01505	A	A3	0	BK94190	6	2	2	0	2017-11-24	27.1	14:00:00	FC10a	2.86477	3.15493
679	BL01507	A	A3	0	BK94190	6	2	2	0	2017-11-27	29.9	10:21:00	FC10a	4.66612	5.24916
680	BL01516	C	C4	0	BK96887	2	2	2	0	2017-11-22	30	16:48:00	FC10a	3.47	3.65404
681	BL01519	A	A4	0	BK94215	7	2	2	0	2017-11-24	22.6	12:35:00	FC10a	5.11511	5.62311
682	BL01521	A	A4	0	BK94215	7	2	2	0	2017-11-24	23.8	13:39:00	FC10a	5.07046	5.8324
683	BL01523	A	A4	1	BK94215	7	2	2	0	2017-11-27	32.3	09:04:00	FC10a	7.06773	7.39797
684	BL01524	A	A4	1	BK94215	7	2	2	0	2017-11-27	33.9	09:24:00	FC10	5.52769	6.5694
685	BL01525	A	A4	0	BK94215	7	2	2	0	2017-11-27	25	10:04:00	FC10a	5.29176	5.6526
686	BL01544	A	A3	0	BK94709	8	2	2	0	2017-11-27	30.9	10:06:00	FC10	5.63298	6.16046
687	BL01545	A	A3	0	BK94709	8	2	2	0	2017-11-27	26	11:00:00	FC10	5.59793	6.07844
688	BL01546	A	A3	1	BK94709	8	2	2	0	2017-11-23	30.5	08:49:00	FC10a	5.33379	5.79579
689	BL01547	A	A3	1	BK94709	8	2	2	0	2017-11-24	26.2	14:35:00	FC10	4.16305	5.3871
690	BL01548	A	A3	0	BK94709	8	2	2	0	2017-11-27	23	11:40:00	FC10	4.24213	4.78333
691	BL01549	A	A3	1	BK94709	8	2	2	0	2017-11-27	22.3	09:25:00	FC10a	3.56365	4.46117
692	BL01550	A	A3	1	BK94709	8	2	2	0	2017-11-27	29.8	09:46:00	FC10a	5.24935	5.89676
693	BL01559	C	C2	1	BK96713	7	2	2	0	2017-11-24	19.7	14:17:00	FC10	1.99648	2.79182
694	BL01564	A	A3	1	BK94709	8	2	2	0	2017-11-27	26.8	12:49:00	FC10	4.53206	5.26002
695	BL01568	C	C3	0	BK97524	4	2	2	0	2017-11-22	21.4	17:09:00	FC10a	2.09502	2.99177
696	BL01569	A	A2	0	BK96274	6	2	2	0	2017-11-27	21.3	11:03:00	FC10a	5.31146	5.72187
697	BL01570	A	A2	0	BK96274	6	2	2	0	2017-11-27	22.6	11:43:00	FC10a	5.45484	5.69277
698	BL01571	A	A2	0	BK96274	6	2	2	0	2017-11-27	16.8	13:29:00	FC10a	4.13998	4.56459
699	BL01572	A	A2	0	BK96274	6	2	2	0	2017-11-27	16.7	13:48:00	FC10a	2.21419	2.63606
700	BL01574	A	A2	0	BK96274	6	2	2	0	2017-11-27	20.5	14:08:00	FC10a	5.36572	5.76624
701	BL01575	A	A1	1	BK95286	4	2	2	0	2017-11-27	34.6	12:50:00	FC10a	7.15783	7.53405
702	BL01576	A	A1	0	BK95286	4	2	2	0	2017-11-27	24	11:20:00	FC10	5.4111	5.70173
703	BL01578	A	A1	1	BK95286	4	2	2	0	2017-11-28	27.6	16:05:00	FC10a	6.26161	6.61369
704	BL01579	A	A2	0	BK95230	7	2	2	0	2017-11-27	25.6	11:23:00	FC10a	5.23386	5.68063
705	BL01580	A	A2	1	BK95230	7	2	2	0	2017-11-27	20.8	14:28:00	FC10	4.02173	4.45976
706	BL01581	A	A2	1	BK95230	7	2	2	0	2017-11-28	20.5	16:05:00	FC10	4.1581	4.86156
707	BL01583	A	A2	1	BK95230	7	2	2	0	2017-11-28	25.6	16:25:00	FC10a	4.66251	5.54183
708	BL01584	A	A2	0	BK95230	7	2	2	0	2017-11-27	21.3	13:09:00	FC10a	3.24771	4.42227
709	BL01585	A	A2	0	BK95230	7	2	2	0	2017-11-27	21.8	14:07:00	FC10	4.9403	5.46605
710	BL01598	C	C2	1	BK96590	7	2	2	0	2017-11-24	30.1	13:58:00	FC10	3.22342	4.18493
711	BL01612	C	C3	1	BK94544	7	2	2	0	2017-11-24	19.7	14:22:00	FC10a	1.98831	2.35703
712	BL01617	A	A3	1	BK96240	7	2	2	0	2017-11-27	23.4	14:49:00	FC10a	4.00537	4.51461
713	BL01618	A	A3	1	BK96240	7	2	2	0	2017-12-01	25.5	13:48:00	FC10	5.74392	6.20937
714	BL01619	A	A3	0	BK96240	7	2	2	0	2017-11-27	21.2	13:09:00	FC10	3.71874	4.5684
715	BL01620	A	A3	1	BK96240	7	2	2	0	2017-11-28	24.3	16:21:00	FC10	4.77225	4.98771
716	BL01621	A	A3	0	BK96240	7	2	2	0	2017-11-27	20.4	14:29:00	FC10a	4.21414	4.62942
717	BL01622	A	A3	1	BK96240	7	2	2	0	2017-11-28	25.8	16:58:00	FC10a	4.92957	5.93585
718	BL01623	A	A3	1	BK96240	7	2	2	0	2017-11-28	27	17:17:00	FC10a	5.63362	6.03024
719	BL01629	C	C3	1	BK94201	7	2	2	0	2017-11-27	15.8	10:26:00	FC10	2.28306	2.52604
720	BL01639	A	A1	0	BK94654	6	2	2	0	2017-11-27	16.3	13:48:00	FC10	4.82862	4.96612
721	BL01640	A	A1	1	BK94654	6	2	2	0	2017-11-28	21.7	16:42:00	FC10	5.29835	5.72984
722	BL01641	A	A1	1	BK94654	6	2	2	0	2017-11-28	23.7	16:38:00	FC10a	5.46891	5.91213
723	BL01642	A	A1	1	BK94654	6	2	2	0	2017-11-28	29	17:22:00	FC10	4.9213	5.77214
724	BL01643	A	A1	0	BK94654	6	2	2	0	2017-11-29	16.8	08:58:00	FC10a	4.86449	5.17179
725	BL01644	A	A3	0	BK94433	9	2	2	0	2017-11-27	18.8	13:28:00	FC10	4.56086	4.88926
726	BL01645	A	A3	1	BK94433	9	2	2	0	2017-11-28	23.7	17:02:00	FC10	4.88652	5.08453
727	BL01646	A	A3	0	BK94433	9	2	2	0	2017-11-29	18.3	09:18:00	FC10a	4.39483	4.74716
728	BL01647	A	A3	0	BK94433	9	2	2	0	2017-11-29	21.4	09:17:00	FC10	4.27675	4.7689
729	BL01648	A	A3	0	BK94433	9	2	2	0	2017-11-29	20.8	09:58:00	FC10a	4.99718	5.22399
730	BL01649	A	A3	0	BK94433	9	2	2	0	2017-11-29	20.6	12:28:00	FC10a	4.32531	5.0194
731	BL01650	A	A3	1	BK94433	9	2	2	0	2017-12-01	23.5	14:00:00	FC10a	5.09214	5.46465
732	BL01651	A	A3	1	BK94433	9	2	2	0	2017-11-29	21.8	11:08:00	FC10	5.08577	5.52643
733	BL01652	A	A3	1	BK94433	9	2	2	0	2017-11-29	23.5	11:18:00	FC10a	5.35728	5.74732
734	BL01654	A	A3	1	BK97061	3	2	2	0	2017-11-29	24.8	10:49:00	FC10	4.78984	5.13771
735	BL01655	A	A3	1	BK97061	3	2	2	0	2017-11-29	29.1	11:37:00	FC10a	3.81199	4.64128
736	BL01656	A	A3	0	BK97061	3	2	2	0	2017-11-29	24.5	08:56:00	FC10	4.70303	5.6128
737	BL01658	C	C1	0	BK95520	4	2	2	0	2017-11-29	15.6	10:38:00	FC10	1.74072	2.14144
738	BL01668	A	A2	1	BK95174	5	2	2	0	2017-11-29	17.5	10:58:00	FC10a	4.41035	4.68384
739	BL01669	A	A2	1	BK95174	5	2	2	0	2017-11-29	23	11:28:00	FC10	5.50967	5.79295
740	BL01670	A	A2	0	BK95174	5	2	2	0	2017-11-29	22	09:38:00	FC10a	5.0975	5.66848
741	BL01671	A	A2	1	BK95174	5	2	2	0	2017-11-29	20.8	12:46:00	FC10	4.4409	5.07765
742	BL01672	A	A2	0	BK95174	5	2	2	0	2017-11-29	20.8	10:19:00	FC10a	4.91526	5.38878
743	BL01678	A	A1	0	BK96775	5	2	2	0	2017-11-29	21.4	09:38:00	FC10	5.72862	6.13109
744	BL01679	A	A1	0	BK96775	5	2	2	0	2017-11-29	22.1	09:57:00	FC10	5.76123	6.26767
745	BL01681	A	A1	0	BK96775	5	2	2	0	2017-11-29	20.5	12:27:00	FC10	5.59401	5.98443
746	BL01682	A	A1	0	BK96775	5	2	2	0	2017-11-29	18.5	13:28:00	FC10a	5.13986	5.5075
747	BL01683	A	A1	1	BK97462	7	2	2	0	2017-11-29	24.1	12:48:00	FC10a	5.77935	6.3455
748	BL01685	A	A1	1	BK97462	7	2	2	0	2017-11-29	24.6	13:45:00	FC10	6.49815	6.74348
749	BL01686	A	A1	1	BK97462	7	2	2	0	2017-11-29	24.9	14:24:00	FC10	4.26361	4.86885
750	BL01687	A	A1	1	BK97462	7	2	2	0	2017-11-29	26.4	14:49:00	FC10a	6.00529	6.46482
751	BL01688	A	A1	0	BK97462	7	2	2	0	2017-11-29	21.2	13:06:00	FC10	6.08424	6.4485
752	BL01689	A	A1	0	BK97462	7	2	2	0	2017-11-29	20.9	15:27:00	FC10	4.73838	5.47952
753	BL01691	A	A3	0	BK94424	5	2	2	0	2017-11-29	21	13:25:00	FC10	5.03391	5.32602
754	BL01692	A	A3	1	BK94424	5	2	2	0	2017-11-29	26.7	13:09:00	FC10a	5.29595	5.65894
755	BL01693	A	A3	0	BK94424	5	2	2	0	2017-11-29	24.6	15:01:00	FC10	5.18841	5.43937
756	BL01694	A	A3	1	BK94424	5	2	2	0	2017-11-29	29.6	14:05:00	FC10	6.24912	6.54031
757	BL01695	A	A4	0	BK94175	4	2	2	0	2017-11-29	26.4	15:26:00	FC10a	6.17016	6.51199
758	BL01696	A	A4	0	BK94175	4	2	2	0	2017-11-29	25.7	16:08:00	FC10a	5.65161	6.32245
759	BL01697	A	A4	0	BK94175	4	2	2	0	2017-11-29	24.3	16:29:00	FC10a	5.44506	5.87385
760	BL01698	A	A4	0	BK94175	4	2	2	0	2017-11-29	27.2	16:51:00	FC10a	5.30947	5.8753
761	BL01704	A	A4	1	BK95716	7	2	2	0	2017-11-29	21.5	13:48:00	FC10a	4.65122	5.30907
762	BL01706	A	A4	0	BK95716	7	2	2	0	2017-11-29	23.7	15:46:00	FC10a	6.114	6.42549
763	BL01707	A	A4	1	BK95716	7	2	2	0	2017-11-29	27.4	14:16:00	FC10a	3.72448	5.19226
764	BL01708	A	A4	1	BK95716	7	2	2	0	2017-11-29	22.7	14:41:00	FC10	5.16009	5.47299
765	BL01709	A	A4	0	BK95716	7	2	2	0	2017-11-29	19.2	16:30:00	FC10	4.91768	5.08802
766	BL01710	A	A4	0	BK95716	7	2	2	0	2017-11-29	25.4	16:51:00	FC10	5.38425	6.16664
767	BL01715	C	C3	0	BK97714	5	2	2	0	2017-11-29	16.4	10:39:00	FC10a	2.64355	2.85441
768	BL01716	A	A4	1	BK96314	9	2	2	0	2017-11-29	26.3	14:08:00	FC10a	4.845	5.53244
769	BL01717	A	A4	1	BK96314	9	2	2	0	2017-11-29	30.2	14:29:00	FC10a	3.79185	4.59281
770	BL01719	A	A4	0	BK96314	9	2	2	0	2017-11-29	20.8	15:47:00	FC10	5.40009	5.72091
771	BL01720	A	A4	0	BK96314	9	2	2	0	2017-11-29	22.8	16:09:00	FC10	4.29798	4.62702
772	BL01721	A	A4	0	BK96314	9	2	2	0	2017-11-29	19.3	17:12:00	FC10a	4.89851	5.5138
773	BL01722	A	A4	1	BK96314	9	2	2	0	2017-11-30	26.6	09:47:00	FC10a	5.94505	6.40806
774	BL01723	A	A4	0	BK96314	9	2	2	0	2017-11-30	21.7	10:08:00	FC10a	5.22419	5.54783
775	BL01724	A	A4	1	BK96314	9	2	2	0	2017-11-30	25.8	10:44:00	FC10	5.49974	5.69235
776	BL01725	A	A2	0	BK96901	5	2	2	0	2017-11-30	20.3	09:46:00	FC10	5.07502	5.52412
777	BL01726	A	A2	1	BK96901	5	2	2	0	2017-11-30	19.4	09:27:00	FC10a	5.18797	5.66512
778	BL01727	A	A2	0	BK96901	5	2	2	0	2017-11-23	24.7	08:49:00	FC10	6.24989	6.63806
779	BL01728	A	A2	1	BK96901	5	2	2	0	2017-11-30	23.2	10:25:00	FC10	5.22941	6.0046
780	BL01729	A	A2	1	BK96901	5	2	2	0	2017-11-30	18	11:04:00	FC10	4.81957	5.22472
781	BL01746	C	C2	1	BK97024	6	2	2	0	2017-11-27	25.7	10:42:00	FC10a		2.86648
782	BL01752	C	C4	1	BK95591	3	2	2	0	2017-11-27	28.1	10:41:00	FC10	3.08182	3.54828
783	BL01753	A	A3	1	BK97467	9	2	2	0	2017-11-30	29.7	09:26:00	FC10	4.80926	5.40237
784	BL01754	A	A3	0	BK97467	9	2	2	0	2017-11-30	26.8	10:06:00	FC10	5.50246	6.00497
785	BL01755	A	A3	0	BK97467	9	2	2	0	2017-11-30	22.6	11:27:00	FC10a	3.22174	4.06254
786	BL01756	A	A3	1	BK97467	9	2	2	0	2017-11-30	30	10:28:00	FC10a	5.32608	5.90489
787	BL01758	A	A3	1	BK97467	9	2	2	0	2017-11-30	26.3	11:07:00	FC10a	4.58176	5.66544
788	BL01759	A	A3	1	BK97467	9	2	2	0	2017-11-30	28.3	11:47:00	FC10a	4.78048	4.96111
789	BL01760	A	A3	0	BK97467	9	2	2	0	2017-11-30	23.6	13:13:00	FC10a	5.07181	5.48423
790	BL01761	A	A3	1	BK97467	9	2	2	0	2017-11-30	29.2	13:49:00	FC10	5.81658	6.89422
791	BL01772	A	A1	0	BK95873	6	2	2	0	2017-11-30	19.6	11:44:00	FC10	5.07439	5.52418
792	BL01773	A	A1	1	BK95873	6	2	2	0	2017-11-30	28.3	10:48:00	FC10a	6.40125	6.82288
793	BL01774	A	A1	0	BK95873	6	2	2	0	2017-11-30	24.1	13:33:00	FC10a	6.06635	6.38127
794	BL01775	A	A1	1	BK95873	6	2	2	0	2017-11-30	21.9	12:04:00	FC10	5.88137	6.16667
795	BL01776	A	A1	0	BK95873	6	2	2	0	2017-11-30	21.8	14:47:00	FC10	5.78362	6.36784
796	BL01777	A	A1	1	BK95873	6	2	2	0	2017-11-30	22.1	13:52:00	FC10a	4.64299	5.66859
797	BL01778	A	A3	0	BK95577	6	2	2	0	2017-11-30	16.8	11:24:00	FC10	3.94417	4.43367
798	BL01779	A	A3	0	BK95577	6	2	2	0	2017-11-30	21.6	13:12:00	FC10	5.20495	5.61739
799	BL01780	A	A3	0	BK95577	6	2	2	0	2017-11-30	17.1	14:50:00	FC10a	4.10041	4.73906
800	BL01781	A	A3	1	BK95577	6	2	2	0	2017-11-30	24.5	12:07:00	FC10a	5.05384	5.66565
801	BL01783	A	A3	1	BK95577	6	2	2	0	2017-11-30	19.5	13:32:00	FC10	3.5739	4.29573
802	BL01792	C	C4	1	BK95740	5	2	2	0	2017-11-30	32.2	14:09:00	FC10	3.17925	3.51791
803	BL01795	C	C1	0	BK94701	2	2	2	0	2017-11-29	16.9	10:18:00	FC10	0.880185	2.18012
804	BL01799	C	C4	1	BK96067	5	2	2	0	2017-11-30	25.1	14:11:00	FC10a	3.07328	3.7456
805	BL01803	C	C1	0	BK96570	5	2	2	0	2017-11-30	18.2	15:26:00	FC10	2.58559	3.04965
806	BL01808	C	C2	1	BK97804	6	2	2	0	2017-11-30	26.1	14:28:00	FC10	3.27781	4.1135
807	BL01813	A	A4	1	BK94283	5	2	2	0	2017-12-01	26.9	08:07:00	FC10	5.96028	6.32291
808	BL01814	A	A4	0	BK94283	5	2	2	0	2017-11-30	23.1	14:30:00	FC10a	5.43608	5.90928
809	BL01815	A	A4	1	BK94283	5	2	2	0	2017-11-23	21.9	09:09:00	FC10	3.72954	4.25666
810	BL01816	A	A4	0	BK94283	5	2	2	0	2017-12-01	19.5	08:27:00	FC10	5.00908	5.44167
811	BL01817	A	A4	1	BK94283	5	2	2	0	2017-12-01	24.9	09:08:00	FC10a	5.63617	6.15678
812	BL01821	C	C2	0	BK96196	6	2	2	0	2017-11-30	15.6	15:09:00	FC10a	2.43239	2.72999
813	BL01998	C	C2	1	BK96214	7	2	2	0	2017-12-01	27.9	09:51:00	FC10	3.92173	4.16538
814	BL02008	C	C1	1	BK96114	5	2	2	0	2017-12-01	23.3	09:51:00	FC10a	3.35901	3.47283
815	BL02012	C	C3	1	BK94264	7	2	2	0	2017-12-01	24.1	09:31:00	FC10	1.42491	2.25988
816	BL02019	C	C4	0	BK96674	8	2	2	0	2017-11-30	16.3	15:06:00	FC10	2.85355	2.9774
817	BL02024	A	A2	1	BK96163	6	2	2	0	2017-12-01	17.4	08:28:00	FC10a	4.5747	4.92674
818	BL02025	A	A2	1	BK96163	6	2	2	0	2017-12-01	22.2	09:08:00	FC10	5.17876	5.52741
819	BL02026	A	A2	1	BK96163	6	2	2	0	2017-11-23	29.8	09:31:00	FC10a	4.59996	5.10656
820	BL02027	A	A2	0	BK96163	6	2	2	0	2017-12-01	21.3	08:48:00	FC10	5.43371	5.76253
821	BL02028	A	A2	0	BK96163	6	2	2	0	2017-12-01	23.7	10:13:00	FC10a	5.63009	6.08925
822	BL02029	A	A2	0	BK96163	6	2	2	0	2017-12-01	22.4	10:32:00	FC10	4.2678	4.65716
823	BL02040	C	C3	1	BK97640	7	2	2	0	2017-12-01	19.8	12:30:00	FC10	2.44003	3.33018
824	BL02051	A	A1	1	BK96783	5	2	2	0	2017-12-01	20.4	08:08:00	FC10a	5.04257	5.29044
825	BL02052	A	A1	1	BK96783	5	2	2	0	2017-12-01	26.8	09:31:00	FC10a	6.00432	6.28733
826	BL02053	A	A1	0	BK96783	5	2	2	0	2017-11-23	20.5	09:09:00	FC10a	5.06221	5.54764
827	BL02054	A	A1	1	BK96783	5	2	2	0	2017-12-01	29.8	12:23:00	FC10a	5.8678	6.3087
828	BL02055	A	A1	0	BK96783	5	2	2	0	2017-12-01	20.1	08:48:00	FC10a	4.96894	5.22679
829	BL02060	C	C4	0	BK96485	3	2	2	0	2017-12-01	21	13:41:00	FC10a	2.43924	2.65262
830	BL02062	C	C2	0	BK96706	2	2	2	0	2017-12-01	27	13:22:00	FC10a	2.69766	2.94984
831	BL02063	A	A3	1	BK94799	4	2	2	0	2017-12-01	23.8	12:03:00	FC10a	4.2564	4.73216
832	BL02064	A	A3	0	BK94799	4	2	2	0	2017-12-01	27.6	10:12:00	FC10	4.60478	6.17447
833	BL02065	A	A3	0	BK94799	4	2	2	0	2017-12-01	21.8	10:52:00	FC10	3.68128	4.68816
834	BL02066	A	A3	0	BK94799	4	2	2	0	2017-12-01	25.6	12:49:00	FC10	5.64795	6.50231
835	BL02175	C	C2	1	BK96771	7	1	1	0	2017-12-01	26.2	12:22:00	FC10	3.18003	3.32567
836	BL02187	A	A3	1	BK95756	6	2	2	0	2017-12-01	25.3	12:02:00	FC10	5.42059	5.66307
837	BL02188	A	A3	0	BK95756	6	2	2	0	2017-12-01	25.8	10:33:00	FC10a	3.81907	4.4792
838	BL02189	A	A3	1	BK95756	6	2	2	0	2017-11-23	24.9	09:28:00	FC10	4.64506	5.17227
839	BL02190	A	A3	0	BK95756	6	2	2	0	2017-12-01	23.4	10:52:00	FC10a	5.45049	5.80788
840	BL02191	A	A3	0	BK95756	6	2	2	0	2017-12-01	21.6	13:02:00	FC10a	3.57605	4.94817
841	BL02192	A	A3	1	BK95756	6	2	2	0	2017-12-01	29.8	14:26:00	FC10	5.37689	5.60224
842	BL02196	C	C4	0	BK97702	5	2	2	0	2017-12-01	21.2	13:29:00	FC10	1.95433	2.69064
843	BL02201	C	C1	1	BK95699	5	2	2	0	2017-12-01	18	12:42:00	FC10a	2.0125	2.29055
844	BL02202	A	A3	0	BK96310	6	2	2	0	2017-12-01	18.9	13:09:00	FC10	5.14268	5.50601
845	BL02203	A	A3	0	BK96310	6	2	2	0	2017-11-24	20.9	12:57:00	FC10a	4.00449	4.82367
846	BL02204	A	A3	1	BK96310	6	2	2	0	2017-12-01	23.7	14:20:00	FC10a	4.62928	5.22737
847	BL02205	A	A3	0	BK96310	6	2	2	0	2017-12-04	19.7	08:14:00	FC10	5.19007	5.43999
848	BL02206	A	A3	0	BK96310	6	2	2	0	2017-12-04	21.3	09:17:00	FC10	4.63171	5.08878
849	BL02207	A	A3	0	BK96310	6	2	2	0	2017-12-04	20.9	10:18:00	FC10	3.66454	4.22537
850	BL02209	C	C1	1	BK95540	5	2	2	0	2017-12-04	19.4	08:57:00	FC10	2.91134	3.05629
851	BL02214	C	C3	0	BK95307	6	2	2	0	2017-12-04	19.6	09:59:00	FC10a	1.7961	2.58737
852	BL02224	C	C3	0	BK95334	6	2	2	0	2017-12-04	20.2	09:35:00	FC10	2.2319	2.91287
853	BL02237	C	C4	0	BK97661	5	2	2	0	2017-12-04	18.4	09:56:00	FC10	2.77862	2.91011
854	BL02254	C	C4	1	BK97492	6	2	2	0	2017-12-04	23.7	08:58:00	FC10a	3.45086	3.64306
855	BL02259	A	A1	0	BK97539	7	2	2	0	2017-12-04	22.4	08:16:00	FC10a	5.76407	6.20918
856	BL02260	A	A1	1	BK97539	7	2	2	0	2017-12-01	22.6	14:06:00	FC10	6.01193	6.25064
857	BL02261	A	A1	1	BK97539	7	2	2	0	2017-12-04	24.1	11:03:00	FC10a	5.96664	6.27634
858	BL02262	A	A1	1	BK97539	7	2	2	0	2017-12-04	25.8	12:05:00	FC10	5.78992	6.30709
859	BL02263	A	A1	0	BK97539	7	2	2	0	2017-12-04	23.4	09:18:00	FC10a	5.82241	6.21512
860	BL02264	A	A1	0	BK97539	7	2	2	0	2017-12-04	19.4	10:39:00	FC10a	5.18508	5.40778
861	BL02270	A	A2	1	BK94134	4	2	2	0	2017-12-04	23	10:36:00	FC10	4.98415	5.37772
862	BL02271	A	A2	1	BK94134	4	2	2	0	2017-12-04	20	12:06:00	FC10a	5.30066	5.56694
863	BL02272	A	A2	1	BK94134	4	2	2	0	2017-12-04	19.6	12:26:00	FC10	4.9641	5.37791
864	BL02321	C	C3	0	BK97718	5	2	2	0	2017-12-04	22.2	13:05:00	FC10a	2.60056	3.32047
865	BL02330	A	A1	0	BK95420	5	2	2	0	2017-12-04	18.4	08:36:00	FC10a	5.36192	5.85256
866	BL02331	A	A1	1	BK95420	5	2	2	0	2017-12-04	24.2	11:02:00	FC10	6.59506	7.02956
867	BL02332	A	A1	1	BK95420	5	2	2	1	2017-12-06	25.6	08:55:00	FC10a	7.19843	7.41124
868	BL02333	A	A1	0	BK95420	5	2	2	0	2017-12-04	21.9	09:38:00	FC10a	5.38661	5.97685
869	BL02334	A	A1	1	BK95420	5	2	2	0	2017-12-04	24.3	12:26:00	FC10a	5.71836	6.10043
870	BL02338	C	C2	1	BK94473	5	2	2	0	2017-12-04	21.7	08:35:00	FC10	2.68515	2.9675
871	BL02343	C	C1	1	BK96756	7	2	2	0	2017-12-04	18.2	14:07:00	FC10	2.69776	3.23946
872	BL02349	C	C3	0	BK94480	6	2	2	0	2017-12-04	16.1	12:45:00	FC10	1.87348	2.68809
873	BL02352	C	C3	1	BK94480	6	2	2	1	2017-12-06	18.9	08:53:00	FC10	2.34577	2.75477
874	BL02373	C	C1	0	BK94393	3	1	1	0	2017-12-04	24.9	13:05:00	FC10	2.86403	3.34477
875	BL02380	C	C2	0	BK95525	3	1	1	0	2017-12-04	26.6	14:27:00	FC10a	2.34932	3.74921
876	BL02387	C	C4	0	BK95281	5	1	1	1	2017-12-06	18.2	13:24:00	FC10	1.69993	2.66132
877	BL02388	C	C4	1	BK95281	5	1	1	0	2017-12-04	19.4	14:07:00	FC10a	1.83298	2.32348
878	BL02390	C	C1	0	BK95611	5	1	1	0	2017-12-04	22.1	14:26:00	FC10	2.56084	2.8655
879	BL02392	C	C1	0	BK95611	5	1	1	1	2017-12-06	15.2	14:17:00	FC10a	2.48703	2.68353
880	BL02398	C	C3	1	BK96262	4	1	1	0	2017-12-04	20.4	13:45:00	FC10	1.31595	2.49388
881	BL02400	C	C3	1	BK96262	4	1	1	1	2017-12-06	19.1	13:18:00	FC10a	2.62874	3.2888
882	BL02411	C	C2	1	BK97023	3	2	2	0	2017-12-07	23.8	09:19:00	FC10	3.01397	3.4654
883	BL02417	A	A1	1	BK94489	5	1	1	0	2017-12-04	19.5	12:46:00	FC10a	5.05178	5.66468
884	BL02418	A	A1	1	BK94489	5	1	1	0	2017-12-04	19.2	13:45:00	FC10a	5.26222	5.75671
885	BL02419	A	A1	0	BK94489	5	1	1	0	2017-12-04	16.7	10:20:00	FC10a	3.80825	4.29114
886	BL02420	A	A1	0	BK94489	5	1	1	0	2017-12-07	19.6	08:59:00	FC10	5.41755	5.72939
887	BL02421	A	A1	0	BK94489	5	1	1	1	2017-12-06	16.6	10:31:00	FC10	5.0038	5.55714
888	BL02424	C	C4	0	BK97755	4	1	1	0	2017-12-04	22.2	14:47:00	FC10a	2.15825	2.67944
889	BL02430	C	C1	1	BK96697	4	1	1	0	2017-12-07	26.6	09:34:00	FC10	2.93703	3.31713
890	BL02441	A	A2	0	BK97147	3	3	3	0	2017-12-07	24.3	08:56:00	FC10a	6.01163	6.26139
891	BL02442	A	A2	0	BK97147	3	3	3	0	2017-12-07	23.6	09:48:00	FC10	5.61113	5.93207
892	BL02464	C	C4	0	BK94747	6	2	2	0	2017-12-07	16.4	10:24:00	FC10a	2.70955	3.02066
893	BL02473	A	A1	0	BK95769	6	2	2	0	2017-12-07	22	09:16:00	FC10a	5.43024	5.68803
894	BL02474	A	A1	1	BK95769	6	2	2	0	2017-12-04	23.1	13:25:00	FC10a	6.66967	6.97892
895	BL02475	A	A1	1	BK95769	6	2	2	0	2017-12-07	22.4	11:03:00	FC10a	5.75328	6.02236
896	BL02477	A	A1	0	BK95769	6	2	2	0	2017-12-07	19.5	10:04:00	FC10a	5.80122	6.16333
897	BL02478	A	A1	1	BK95769	6	2	2	0	2017-12-07	28.4	12:47:00	FC10a	6.62668	6.95018
898	BL02480	A	A2	0	BK97355	7	2	2	0	2017-12-07	18.8	09:44:00	FC10a	5.03731	5.27831
899	BL02482	A	A2	0	BK97355	7	2	2	0	2017-12-07	18.9	12:53:00	FC10	4.2541	4.49928
900	BL02483	A	A2	1	BK97355	7	2	2	0	2017-12-04	23.5	13:25:00	FC10	5.09856	5.3686
901	BL02484	A	A2	0	BK97355	7	2	2	0	2017-12-07	19.3	13:12:00	FC10	4.45505	4.59971
902	BL02485	A	A2	0	BK97355	7	2	2	0	2017-12-07	20.4	13:52:00	FC10	4.84584	5.15458
903	BL02486	A	A2	1	BK97355	7	2	2	0	2017-12-07	24.1	10:43:00	FC10a	5.51238	5.75834
904	BL02487	C	C3	0	BK94820	5	2	2	0	2017-12-07	14.2	10:26:00	FC10	2.03007	2.42285
905	BL02498	A	A1	0	BK94494	2	3	3	0	2017-12-07	23.2	13:07:00	FC10a	6.29135	6.6557
906	BL02499	A	A1	1	BK94494	2	3	3	0	2017-12-07	28	10:46:00	FC10	6.13826	6.57709
907	BL02506	A	A4	1	BK95238	6	2	2	0	2017-12-07	27	12:27:00	FC10a	5.33959	5.57506
908	BL02507	A	A4	1	BK95238	6	2	2	0	2017-12-07	27.3	14:11:00	FC10	5.61463	6.1338
909	BL02508	A	A4	0	BK95238	6	2	2	0	2017-12-07	22.2	12:45:00	FC10	3.87714	4.52541
910	BL02510	A	A4	1	BK95238	6	2	2	0	2017-12-08	22.5	09:20:00	FC10a	4.5806	4.8817
911	BL02511	A	A4	1	BK95238	6	2	2	0	2017-12-08	23.5	09:52:00	FC10	5.11724	5.52754
912	BL02516	C	C4	1	BK95278	5	3	3	0	2017-12-11	29.9	09:49:00	FC10	2.73025	3.84024
913	BL02517	C	C2	1	BK96803	2	2	2	0	2017-12-07	28.8	11:25:00	FC10	3.22586	3.80255
914	BL02520	C	C2	1	BK95650	6	2	2	0	2017-12-07	24.5	11:22:00	FC10a	2.6756	2.97023
915	BL02528	C	C1	1	BK94469	5	3	3	0	2017-12-07	27.7	11:05:00	FC10	4.19075	4.44539
916	BL02530	C	C1	0	BK94752	3	2	2	0	2017-12-07	16.3	10:07:00	FC10	2.26146	2.8966
917	BL02536	A	A2	1	BK96278	7	3	3	0	2017-12-07	16.4	14:24:00	FC10	3.17009	3.64327
918	BL02537	A	A2	0	BK96278	7	3	3	0	2017-12-07	17.9	13:26:00	FC10a	3.51144	4.89982
919	BL02538	A	A2	0	BK96278	7	3	3	0	2017-12-07	21.4	14:07:00	FC10a	4.89509	5.38363
920	BL02540	A	A2	1	BK96278	7	3	3	0	2017-12-07	19.9	12:25:00	FC10	4.65446	4.8792
921	BL02541	A	A2	1	BK96278	7	3	3	0	2017-12-08	22.1	09:32:00	FC10	3.87273	4.40793
922	BL02542	A	A2	0	BK96278	7	3	3	0	2017-12-08	31.4	08:21:00	FC10	3.46462	3.82403
923	BL02554	C	C1	1	BK94391	6	3	3	0	2017-12-07	23.4	15:03:00	FC10	2.65675	3.25744
924	BL02558	A	A4	1	BK94442	6	3	3	0	2017-12-07	25.2	14:27:00	FC10a	5.51512	5.83341
925	BL02559	A	A4	0	BK94442	6	3	3	0	2017-12-07	28.7	13:32:00	FC10	5.02316	5.31987
926	BL02560	A	A4	0	BK94442	6	3	3	0	2017-12-07	31.3	13:48:00	FC10a	6.18796	6.54985
927	BL02561	A	A4	0	BK94442	6	3	3	0	2017-12-08	29.3	08:35:00	FC10	6.12649	6.45739
928	BL02562	A	A4	1	BK94442	6	3	3	0	2017-12-08	26	09:12:00	FC10	5.80193	6.13148
929	BL02568	C	C4	1	BK95538	6	3	3	1	2017-12-06	21.3	10:52:00	FC10	3.16055	3.361
930	BL02569	C	C4	1	BK95538	6	3	3	0	2017-12-07	24.7	14:43:00	FC10	2.01842	3.25295
931	BL02572	A	A4	0	BK97225	4	2	2	0	2017-12-08	22.3	08:22:00	FC10a	5.0585	5.22824
932	BL02573	A	A4	1	BK97225	4	2	2	0	2017-12-08	26.5	09:35:00	FC10a	4.92216	5.29937
933	BL02574	A	A4	1	BK97225	4	2	2	0	2017-12-08	24	08:52:00	FC10	5.82949	6.27781
934	BL02582	A	A2	1	BK96267	5	3	3	0	2017-12-08	24.6	09:55:00	FC10a	4.67729	4.85414
935	BL02583	A	A2	0	BK96267	5	3	3	0	2017-12-08	20	10:25:00	FC10	4.51611	4.79202
936	BL02584	A	A2	0	BK96267	5	3	3	0	2017-12-08	19.4	10:45:00	FC10	4.72876	5.29513
937	BL02585	A	A2	0	BK96267	5	3	3	0	2017-12-08	23.3	12:09:00	FC10a	5.0398	5.32437
938	BL02587	A	A1	1	BK95685	4	3	3	0	2017-12-08	20.7	09:01:00	FC10a	5.88105	6.10173
939	BL02589	A	A1	0	BK95685	4	3	3	0	2017-12-08	17.6	10:05:00	FC10	4.42096	4.82603
940	BL02590	A	A1	0	BK95685	4	3	3	0	2017-12-08	18.7	10:54:00	FC10a	4.6465	5.4124
941	BL02594	C	C4	0	BK95024	5	3	3	0	2017-12-08	22.8	11:03:00	FC10	3.10386	3.57009
942	BL02602	A	A2	0	BK95337	2	2	2	0	2017-12-08	19.2	10:14:00	FC10a	4.25059	4.56445
943	BL02603	A	A2	0	BK95337	2	2	2	0	2017-12-12	20.5	09:13:00	FC10a	4.84883	5.37692
944	BL02604	C	C1	1	BK95749	3	3	3	0	2017-12-07	17.6	14:47:00	FC10a	1.45528	2.2899
945	BL02627	A	A2	0	BK94600	5	3	3	0	2017-12-08	20.5	10:34:00	FC10a	4.02997	4.18911
946	BL02628	A	A2	0	BK94600	5	3	3	0	2017-12-08	24	12:08:00	FC10	5.70303	6.09583
947	BL02629	A	A2	1	BK94600	5	3	3	0	2017-12-08	21.7	08:41:00	FC10a	4.72795	5.20711
948	BL02630	A	A2	0	BK94600	5	3	3	0	2017-12-08	21.1	14:08:00	FC10a	5.24054	5.54916
949	BL02631	A	A2	1	BK94600	5	3	3	0	2017-12-08	25.7	13:09:00	FC10a	5.6396	5.92941
950	BL02634	C	C4	0	BK95591	6	3	3	0	2017-12-08	20.7	11:14:00	FC10a	2.41111	2.79977
951	BL02637	A	A3	0	BK97192	4	2	2	0	2017-12-08	21.6	12:21:00	FC10a	4.47642	5.29512
952	BL02638	A	A3	1	BK97192	4	2	2	0	2017-12-08	26.7	13:12:00	FC10	5.15329	5.47007
953	BL02639	A	A3	1	BK97192	4	2	2	0	2017-12-08	24.1	14:10:00	FC10	5.01127	5.53924
954	BL02640	A	A3	0	BK97192	4	2	2	0	2017-12-08	17.3	14:29:00	FC10	2.20092	3.13709
955	BL02652	C	C3	1	BK97715	5	3	3	0	2017-12-08	21	12:41:00	FC10a	1.85992	2.78302
956	BL02656	C	C4	1	BK95043	7	3	3	0	2017-12-08	22.6	12:43:00	FC10	2.29169	2.97782
957	BL02665	A	A1	0	BK96405	3	3	3	0	2017-12-08	22.3	13:50:00	FC10	5.62305	5.85775
958	BL02666	A	A1	0	BK96405	3	3	3	0	2017-12-11	21	10:51:00	FC10a	5.28371	5.56834
959	BL02667	A	A1	1	BK96405	3	3	3	0	2017-12-11	29.1	09:30:00	FC10	6.81556	7.10725
960	BL02684	C	C3	0	BK96280	5	3	3	0	2017-12-11	19.1	10:04:00	FC10a	2.41016	2.86819
961	BL02685	A	A1	0	BK96151	4	3	3	0	2017-12-08	19.5	13:49:00	FC10a	4.87001	5.17825
962	BL02686	A	A1	1	BK96151	4	3	3	0	2017-12-08	21.5	14:28:00	FC10a	5.17799	5.65734
963	BL02687	A	A1	0	BK96151	4	3	3	0	2017-12-11	20.3	10:42:00	FC10	5.05185	5.68155
964	BL02688	A	A1	1	BK96151	4	3	3	0	2017-12-11	23.7	10:21:00	FC10	6.34436	6.6604
965	BL02689	A	A3	0	BK94257	7	3	3	0	2017-12-11	20.9	10:30:00	FC10a	4.60371	5.04826
966	BL02690	A	A3	0	BK94257	7	3	3	0	2017-12-11	24	11:14:00	FC10	4.37281	5.1657
967	BL02691	A	A3	0	BK94257	7	3	3	0	2017-12-11	27.2	12:21:00	FC10	3.51696	5.26018
968	BL02692	A	A3	0	BK94257	7	3	3	0	2017-12-11	24.7	12:59:00	FC10	5.42439	5.92198
969	BL02693	A	A3	0	BK94257	7	3	3	0	2017-12-11	25.1	13:13:00	FC10a	4.8622	5.06182
970	BL02694	A	A3	0	BK94257	7	3	3	0	2017-12-11	26.3	09:12:00	FC10a	3.95161	4.93805
971	BL02695	A	A3	1	BK94257	7	3	3	0	2017-12-11	27.1	10:01:00	FC10	4.70044	5.06905
972	BL02696	C	C1	0	BK95697	4	1	1	0	2017-12-08	18.7	12:55:00	FC10a	2.19027	2.61433
973	BL02701	C	C3	0	BK94161	6	2	2	0	2017-12-08	15.2	12:54:00	FC10	1.75273	2.45407
974	BL02711	A	A2	0	BK96289	5	3	3	0	2017-12-11	23.7	11:11:00	FC10a	5.72702	6.05848
975	BL02712	A	A2	0	BK96289	5	3	3	0	2017-12-11	20.4	12:34:00	FC10a	5.2435	5.50556
976	BL02713	A	A2	1	BK96289	5	3	3	0	2017-12-11	25.3	13:59:00	FC10	4.63789	5.36947
977	BL02714	A	A2	0	BK96289	5	3	3	0	2017-12-11	24.2	12:40:00	FC10	4.40362	4.68365
978	BL02715	A	A2	1	BK96289	5	3	3	0	2017-12-11	25	14:27:00	FC10a	4.9096	5.342
979	BL02716	C	C4	0	BK95708	5	3	3	0	2017-12-08	20	13:30:00	FC10a	1.56472	3.07447
980	BL02721	A	A4	0	BK95630	7	3	3	0	2017-12-11	24.8	09:10:00	FC10	5.55655	6.05925
981	BL02722	A	A4	1	BK95630	7	3	3	0	2017-12-11	33.9	14:11:00	FC10a	5.72529	6.51222
982	BL02723	A	A4	0	BK95630	7	3	3	0	2017-12-11	26.9	10:55:00	FC10	6.031	6.53241
983	BL02724	A	A4	1	BK95630	7	3	3	0	2017-12-11	25.9	13:39:00	FC10	5.70309	6.0437
984	BL02725	A	A4	1	BK95630	7	3	3	0	2017-12-12	24.8	09:48:00	FC10	5.85242	6.39703
985	BL02726	A	A4	0	BK95630	7	3	3	0	2017-12-11	22.7	12:22:00	FC10a	4.91991	5.45241
986	BL02727	A	A4	1	BK95630	7	3	3	0	2017-12-12	28.6	10:09:00	FC10a	6.00355	6.47213
987	BL02728	A	A1	1	BK96784	4	2	2	0	2017-12-11	28	14:25:00	FC10	6.22206	6.66437
988	BL02729	A	A1	1	BK96784	4	2	2	0	2017-12-11	26.9	13:52:00	FC10a	5.25114	5.69346
989	BL02730	A	A1	1	BK96784	4	2	2	0	2017-12-12	25	09:33:00	FC10a	5.22155	5.7534
990	BL02744	A	A3	0	BK94190	6	3	3	0	2017-12-11	24.3	12:53:00	FC10a	5.62033	6.22223
991	BL02745	A	A3	0	BK94190	6	3	3	0	2017-12-11	24.3	13:32:00	FC10a	4.66999	5.4982
992	BL02746	A	A3	1	BK94190	6	3	3	0	2017-12-12	27.8	09:26:00	FC10	5.326	6.29572
993	BL02747	A	A3	0	BK94190	6	3	3	0	2017-12-12	28.5	10:43:00	FC10a	4.55958	5.67789
994	BL02748	A	A3	1	BK94190	6	3	3	0	2017-12-12	32.9	09:49:00	FC10a	4.48673	6.01601
995	BL02749	A	A3	0	BK94190	6	3	3	0	2017-12-12	28.3	11:00:00	FC10	4.98082	5.63432
996	BL02750	A	A1	1	BK95286	4	3	3	0	2017-12-11	23.1	09:28:00	FC10a	5.25278	5.60638
997	BL02751	A	A1	0	BK95286	4	3	3	0	2017-12-11	21	13:19:00	FC10	5.2154	5.62153
998	BL02752	A	A1	1	BK95286	4	3	3	0	2017-12-12	27.2	10:08:00	FC10	6.5487	6.95825
999	BL02753	A	A1	1	BK95286	4	3	3	0	2017-12-12	24.8	11:39:00	FC10	5.34919	5.69806
1000	BL02761	C	C2	0	BK95375	3	3	3	0	2017-12-08	24.1	13:31:00	FC10	3.18559	3.8388
1001	BL02766	C	C2	1	BK96016	5	3	3	0	2017-12-08	27.6	12:27:00	FC10	3.26685	3.7608
1002	BL02768	C	C1	1	BK95368	4	3	3	0	2017-12-12	25.6	14:06:00	FC10a	3.31432	3.59765
1003	BL02773	A	A1	0	BK94631	3	2	2	0	2017-12-12	20.8	10:40:00	FC10	5.65077	6.0543
1004	BL02774	A	A1	1	BK94631	3	2	2	0	2017-12-11	23.3	09:49:00	FC10a	4.84397	5.13933
1005	BL02775	A	A1	0	BK94631	3	2	2	0	2017-12-12	20.4	11:19:00	FC10	4.43806	5.80138
1006	BL02776	A	A2	0	BK96901	8	3	3	0	2017-12-12	18.2	10:56:00	FC10a	5.00506	5.26786
1007	BL02777	A	A2	1	BK96901	8	3	3	0	2017-12-12	17.5	11:36:00	FC10a	3.8108	4.12873
1008	BL02778	A	A2	0	BK96901	8	3	3	0	2017-12-12	18	11:16:00	FC10a	4.43113	4.74115
1009	BL02779	A	A2	1	BK96901	8	3	3	0	2017-12-12	23.5	12:49:00	FC10a	4.39523	5.45104
1010	BL02780	A	A2	0	BK96901	8	3	3	0	2017-12-12	17.5	13:28:00	FC10	4.77976	5.07464
1011	BL02781	A	A2	1	BK96901	8	3	3	0	2017-12-12	19.2	13:47:00	FC10a	5.22375	5.50257
1012	BL02782	A	A2	0	BK96901	8	3	3	0	2017-12-12	20.1	14:42:00	FC10	4.84871	5.42923
1013	BL02783	A	A2	1	BK96901	8	3	3	0	2017-12-13	18.7	14:56:00	FC10a	4.39777	4.85011
1014	BL02856	A	A3	1	BK94424	7	3	3	0	2017-12-12	25.6	11:55:00	FC10a	5.34471	5.60454
1015	BL02857	A	A3	1	BK94424	7	3	3	0	2017-12-13	24.6	14:59:00	FC10	5.39844	5.72268
1016	BL02858	A	A3	1	BK94424	7	3	3	0	2017-12-12	25.2	12:48:00	FC10	5.31532	5.49306
1017	BL02859	A	A3	0	BK94424	7	3	3	0	2017-12-12	20	13:08:00	FC10	3.92294	4.08278
1018	BL02860	A	A3	0	BK94424	7	3	3	0	2017-12-12	23.8	15:01:00	FC10	5.36983	5.71585
1019	BL02861	A	A3	1	BK94424	7	3	3	0	2017-12-12	28.5	13:44:00	FC10	5.55521	5.86123
1020	BL02862	A	A3	0	BK94424	7	3	3	0	2017-12-14	25.8	09:37:00	FC10a	4.7203	5.1006
1021	BL02863	A	A3	1	BK95577	5	3	3	0	2017-12-13	19	15:15:00	FC10a	3.54434	4.28759
1022	BL02864	A	A3	1	BK95577	5	3	3	0	2017-12-12	20.3	13:08:00	FC10a	4.36224	4.83838
1023	BL02865	A	A3	0	BK95577	5	3	3	0	2017-12-12	20.8	13:26:00	FC10a	4.30895	4.80946
1024	BL02866	A	A3	1	BK95577	5	3	3	0	2017-12-12	24	14:03:00	FC10	6.02892	6.1803
1025	BL02867	A	A3	1	BK95577	5	3	3	0	2017-12-14	23.9	09:35:00	FC10	4.77314	5.3746
1026	BL02878	C	C4	0	BK96067	6	3	3	0	2017-12-13	17.6	14:41:00	FC10	2.36501	2.7696
1027	BL02883	C	C3	1	BK97714	6	3	3	0	2017-12-12	21.8	14:23:00	FC10	2.64927	3.13628
1028	BL02901	A	A4	0	BK94283	4	3	3	0	2017-12-12	25.7	14:48:00	FC10a	5.53696	6.02766
1029	BL02902	A	A4	1	BK94283	4	3	3	0	2017-12-14	24.1	10:18:00	FC10	4.92729	5.07433
1030	BL02903	A	A4	1	BK94283	4	3	3	0	2017-12-14	24.5	11:03:00	FC10a	4.93953	5.23981
1031	BL02904	C	C2	0	BK97804	7	3	3	0	2017-12-13	23.4	14:45:00	FC10a	3.73778	3.8667
1032	BL02914	C	C2	1	BK97152	5	2	2	0	2017-12-12	28.8	14:26:00	FC10a	3.50231	3.65444
1033	BL02915	C	C2	0	BK97024	6	3	3	0	2017-12-13	23.4	14:22:00	FC10	2.61298	3.1175
1034	BL02920	C	C2	1	BK97024	6	3	3	0	2017-12-12	28.2	09:11:00	FC10	2.74591	3.37454
1035	BL02923	C	C2	0	BK96139	5	3	3	0	2017-12-14	19.9	11:00:00	FC10	2.50939	2.76156
1036	BL02925	C	C3	0	BK94201	6	3	3	0	2017-12-14	19.8	10:39:00	FC10	2.77373	3.06439
1037	BL02934	C	C4	1	BK96485	4	3	3	0	2017-12-14	25.1	14:18:00	FC10a	3.23686	3.61588
1038	BL02935	C	C1	0	BK95520	6	3	3	0	2017-12-14	18.5	10:42:00	FC10a	1.62802	2.25455
1039	BL02941	A	A3	0	BK94799	6	3	3	0	2017-12-14	23.9	09:03:00	FC10	5.55033	6.10518
1040	BL02942	A	A3	0	BK94799	6	3	3	0	2017-12-14	22.9	13:08:00	FC10a	5.06631	5.73182
1041	BL02943	A	A3	1	BK94799	6	3	3	0	2017-12-14	23.8	09:59:00	FC10a	5.21774	5.72625
1042	BL02945	A	A3	1	BK94799	6	3	3	0	2017-12-14	26.1	10:21:00	FC10a	5.95517	6.52832
1043	BL02946	A	A3	0	BK94799	6	3	3	0	2017-12-14	23.5	14:30:00	FC10	4.29774	5.60237
1044	BL03035	C	C1	0	BK96114	6	3	3	0	2017-12-14	16.1	12:32:00	FC10	2.60035	2.82402
1045	BL03053	A	A4	1	BK95716	6	3	3	0	2017-12-14	28.3	11:23:00	FC10a	4.90676	5.21754
1046	BL03054	A	A4	0	BK95716	6	3	3	0	2017-12-14	26.3	09:04:00	FC10a	5.61315	6.02
1047	BL03055	A	A4	0	BK95716	6	3	3	0	2017-12-14	23.1	12:48:00	FC10a	5.39887	5.97433
1048	BL03056	A	A4	0	BK95716	6	3	3	0	2017-12-14	22	14:38:00	FC10a	4.79001	5.50248
1049	BL03057	A	A4	0	BK95716	6	3	3	0	2017-12-14	22.3	14:57:00	FC10a	5.64508	6.10453
1050	BL03058	A	A4	1	BK95716	6	3	3	0	2017-12-14	30.4	09:56:00	FC10	6.22985	6.63205
1051	BL03059	A	A1	0	BK96783	6	3	3	0	2017-12-14	19.6	14:16:00	FC10	3.92214	4.14213
1052	BL03060	A	A1	0	BK96783	6	3	3	0	2017-12-14	20.2	12:47:00	FC10	5.04935	5.18848
1053	BL03061	A	A1	1	BK96783	6	3	3	0	2017-12-20	25.6	14:27:00	FC10	6.02928	6.37171
1054	BL03062	A	A1	1	BK96783	6	3	3	0	2017-12-14	21.7	11:20:00	FC10	4.54458	4.99613
1055	BL03063	A	A1	0	BK96783	6	3	3	0	2017-12-14	24.1	15:17:00	FC10a	5.34061	5.60144
1056	BL03064	A	A1	0	BK96783	6	3	3	0	2017-12-14	20	14:51:00	FC10	5.33854	5.65168
1057	BL03068	C	C4	0	BK97702	6	3	3	0	2017-12-14	16.9	12:28:00	FC10a	2.57221	2.83552
1058	BL03072	C	C3	0	BK95307	4	3	3	0	2017-12-14	23.4	13:07:00	FC10	2.2627	2.96778
1059	BL03079	C	C3	0	BK95931	5	2	2	0	2017-12-14	22.8	13:27:00	FC10	1.61886	2.40337
1060	BL03085	C	C3	0	BK97640	5	3	3	0	2017-12-14	19.7	13:29:00	FC10a	1.6929	3.27713
1061	BL03090	C	C4	1	BK97661	4	3	3	0	2017-12-20	25.4	13:58:00	FC10	2.56522	3.16568
1062	BL03096	C	C4	0	BK96887	5	3	3	0	2017-12-28	21.5	09:35:00	FC10	1.9058	2.78034
1063	BL03127	C	C1	0	BK94701	6	3	3	0	2017-12-20	18.4	14:40:00	FC10a	2.57089	3.1292
1064	BL03136	C	C3	1	BK94362	7	2	2	0	2017-12-28	27.8	08:22:00	FC10	3.27426	3.5798
1065	BL03142	C	C4	0	BK97492	7	3	3	0	2017-12-20	18.3	14:46:00	FC10	2.32524	2.79393
1066	BL03146	A	A2	1	BK94134	5	3	3	0	2017-12-20	20	14:15:00	FC10	4.28111	4.93106
1067	BL03148	A	A2	1	BK94134	5	3	3	0	2017-12-28	21.9	09:01:00	FC10	5.06823	5.438
1068	BL03149	A	A2	1	BK94134	5	3	3	0	2017-12-28	24.5	09:11:00	FC10a	5.77388	6.17618
1069	BL03150	A	A2	1	BK94134	5	3	3	0	2017-12-28	20.7	10:35:00	FC10	4.79896	5.07507
1070	BL03151	A	A3	1	BK95150	2	2	2	0	2017-12-20	21.4	14:16:00	FC10a	4.40997	4.93304
1071	BL03152	A	A3	1	BK95150	2	2	2	0	2017-12-28	25.2	08:51:00	FC10a	5.36846	5.67222
1072	BL03155	C	C3	0	BK97718	6	3	3	0	2017-12-28	21.4	10:05:00	FC10a	2.58842	3.28223
1073	BL03196	A	A4	0	BK94737	8	2	2	0	2017-12-28	26	12:21:00	FC10	5.43909	5.9163
1074	BL03197	A	A4	0	BK94737	8	2	2	0	2017-12-28	17	10:49:00	FC10a	3.64522	4.25711
1075	BL03198	A	A4	0	BK94737	8	2	2	0	2017-12-28	19.9	10:55:00	FC10	4.45912	4.64314
1076	BL03199	A	A4	1	BK94737	8	2	2	0	2017-12-28	20.6	10:14:00	FC10	5.04525	5.37688
1077	BL03200	A	A4	1	BK94737	8	2	2	0	2017-12-28	23.6	08:42:00	FC10	5.88268	6.17093
1078	BL03201	A	A4	0	BK94737	8	2	2	0	2017-12-28	19.7	12:01:00	FC10	4.98121	5.49258
1079	BL03202	A	A4	0	BK94737	8	2	2	0	2017-12-28	17.6	12:40:00	FC10	3.80847	4.40826
1080	BL03203	A	A4	1	BK94737	8	2	2	0	2017-12-28	20.8	09:32:00	FC10a	4.27334	5.29573
1081	BL03221	A	A3	0	BK96312	4	2	2	0	2017-12-28	24.9	12:23:00	FC10a	5.00884	5.27441
1082	BL03222	A	A3	1	BK96312	4	2	2	0	2017-12-28	34.3	09:20:00	FC10	4.49579	5.30109
1083	BL03223	A	A3	1	BK96312	4	2	2	0	2017-12-28	28.2	10:25:00	FC10a	5.76751	6.41131
1084	BL03224	A	A3	0	BK96312	4	2	2	0	2017-12-28	25.3	12:42:00	FC10a	5.15081	5.2727
1085	BL03237	C	C1	0	BK97665	5	1	1	0	2017-12-28	17.5	09:57:00	FC10a	2.21045	2.5757
1086	BL03239	A	A4	0	BK96252	6	3	3	0	2017-12-28	22.3	13:03:00	FC10a	4.69474	5.01525
1087	BL03240	A	A4	1	BK96252	6	3	3	0	2017-12-28	27.4	13:21:00	FC10	6.11065	6.4683
1088	BL03241	A	A4	0	BK96252	6	3	3	0	2017-12-28	20.1	12:04:00	FC10a	4.93608	5.23617
1089	BL03242	A	A4	0	BK96252	6	3	3	0	2017-12-28	20.5	14:06:00	FC10a	3.066	3.88567
1090	BL03243	A	A4	1	BK96252	6	3	3	0	2017-12-29	24.8	08:17:00	FC10a	5.15206	5.77699
1091	BL03244	A	A4	0	BK96252	6	3	3	0	2017-12-29	22.1	08:38:00	FC10a	4.85978	5.4845
1092	BL03245	A	A2	0	BK97147	4	4	3	0	2017-12-28	22.2	14:14:00	FC10a	5.74404	6.00438
1093	BL03246	A	A2	1	BK97147	4	4	3	0	2017-12-28	20.9	13:23:00	FC10a	5.68151	5.92358
1094	BL03247	A	A2	0	BK97147	4	4	3	0	2017-12-29	23.4	08:14:00	FC10	5.9464	6.43786
1095	BL03248	A	A2	0	BK97147	4	4	3	0	2017-12-29	20.2	09:16:00	FC10a	3.41821	4.39151
1096	BL03265	C	C1	1	BK96976	6	2	2	0	2017-12-28	24.7	08:25:00	FC10a	2.56578	2.8046
1097	BL03272	C	C2	0	BK95525	6	2	2	0	2017-12-28	20.3	09:55:00	FC10	2.68219	3.22098
1098	BL03284	A	A1	1	BK94489	7	2	2	0	2017-12-28	23.8	13:00:00	FC10	5.67234	6.41702
1099	BL03285	A	A1	0	BK94489	7	2	2	0	2017-12-28	19.6	14:04:00	FC10	5.47644	5.81261
1100	BL03286	A	A1	1	BK94489	7	2	2	0	2017-12-29	23.8	07:53:00	FC10	5.06295	6.00826
1101	BL03287	A	A1	1	BK94489	7	2	2	0	2017-12-29	21	09:34:00	FC10	5.5874	5.82619
1102	BL03288	A	A1	0	BK94489	7	2	2	0	2017-12-29	17.8	08:35:00	FC10	4.36307	4.89779
1103	BL03289	A	A1	1	BK94489	7	2	2	0	2017-12-29	21.9	09:56:00	FC10	5.37698	5.63773
1104	BL03290	A	A1	1	BK94489	7	2	2	0	2017-12-29	23.7	10:36:00	FC10	5.74691	6.43272
1105	BL03298	C	C2	0	BK95777	4	2	2	0	2017-12-28	27.2	14:42:00	FC10	1.67092	2.84441
1106	BL03304	C	C3	1	BK96262	6	2	2	0	2017-12-28	21.1	08:32:00	FC10a	1.73763	3.45391
1107	BL03318	C	C4	1	BK96502	4	2	2	0	2017-12-29	21.2	09:15:00	FC10	2.71393	3.01566
1108	BL03347	A	A2	0	BK94721	3	2	2	0	2017-12-29	18.3	08:57:00	FC10a	5.0637	5.24782
1109	BL03348	A	A2	0	BK94721	3	2	2	0	2017-12-29	20	11:52:00	FC10a	5.00095	5.27732
1110	BL03349	A	A2	1	BK94721	3	2	2	0	2017-12-29	23.3	07:56:00	FC10a	5.19809	5.43425
1111	BL03352	C	C1	1	BK96697	3	2	2	0	2017-12-29	23.3	12:04:00	FC10	2.542	3.13752
1112	BL03359	C	C4	1	BK97616	5	2	2	0	2017-12-29	21.6	12:21:00	FC10	3.29732	3.43793
1113	BL03387	C	C4	0	BK95465	5	1	1	0	2017-12-28	14.3	14:23:00	FC10	2.25116	2.44809
1114	BL03391	A	A1	0	BK96784	5	3	3	0	2017-12-29	16.8	08:55:00	FC10	4.99719	5.37224
1115	BL03392	A	A1	1	BK96784	5	3	3	0	2017-12-29	29.2	09:36:00	FC10a	5.83474	6.4262
1116	BL03393	A	A1	1	BK96784	5	3	3	0	2017-12-29	25.2	10:20:00	FC10a	5.968	6.29684
1117	BL03394	A	A1	0	BK96784	5	3	3	0	2017-12-29	20.6	12:12:00	FC10a	5.47828	5.98559
1118	BL03401	C	C3	0	BK97524	3	3	3	0	2017-12-28	21	14:35:00	FC10a	1.97861	3.2554
1119	BL03403	A	A2	1	BK96274	6	3	3	0	2017-12-29	18.6	09:59:00	FC10a	4.16754	4.51872
1120	BL03404	A	A2	1	BK96274	6	3	3	0	2017-12-29	17.6	10:16:00	FC10	3.85916	4.22952
1121	BL03405	A	A2	0	BK96274	6	3	3	0	2017-12-29	16.8	11:49:00	FC10	4.03062	4.38867
1122	BL03406	A	A2	0	BK96274	6	3	3	0	2017-12-29	18.2	12:40:00	FC10	4.58418	4.92009
1123	BL03407	A	A2	0	BK96274	6	3	3	0	2017-12-29	16.2	12:39:00	FC10a	4.43226	4.85743
1124	BL03408	A	A2	1	BK96274	6	3	3	0	2017-12-29	21.7	10:40:00	FC10a	4.57747	4.89764
1125	BL03410	C	C1	1	BK96898	4	2	2	0	2017-12-29	19.8	12:32:00	FC10a	1.9089	2.18302
1126	BL03420	C	C2	1	BK96771	5	2	2	0	2017-12-29	24.1	12:59:00	FC10a	3.14672	3.42834

## Sheet: data_experiment
IR	ID	T	L	S	block	treatment	week	REM	BMavg_initial	BMavg	BMavg_perc	FI_initial	FI	FI_perc	FCMs_initial	FCMs	FCMs_ratio	log10FCMs_initial	log10FCMs	log10FCMs_ratio	HourA_initial	AnA_initial	HourA	AnA	VO2avg_initial	VO2avg	VO2avg_perc	VO2swim_initial	VO2swim	VO2swim_perc
94	BL00064	C	C2	1	1	chronic	first		24.4	24.575	0.00717213	5.3375	4.94286	-0.0739378	67.0634	58.0459	0.865539	1.82649	1.76377	-0.0627136	08:08:00	FC10A	08:22:00	FC10A	3.63997	3.25685	-0.105254	3.97548	3.56571	-0.103074
95	BL00071	C	C4	1	1	chronic	first		22.95	22.825	-0.00544662	3.8	3.95714	0.0413534	9.33492	9.81528	1.05146	0.97011	0.991903	0.0217924	08:08:00	FC10	08:22:00	FC10	2.99581	2.52823	-0.156077	3.20724	3.24351	0.0113088
96	BL00091	C	C2	1	1	comfort	first		23.55	22.1	-0.0615711	3.525	3.78571	0.0739615	219.046	238.634	1.08942	2.34053	2.37773	0.0371968	08:30:00	FC10A	08:42:00	FC10A	2.91792	2.96968	0.0177412	3.14882	3.16973	0.00664058
97	BL00095	C	C4	1	1	comfort	first		28.375	29.525	0.0405286	6.35	6.17143	-0.0281215	54.7272	36.0637	0.658973	1.7382	1.55707	-0.181133	08:31:00	FC10	08:42:00	FC10	4.81884	4.40057	-0.0867977	5.0403	5.01089	-0.00583497
98	BL00099	C	C1	1	1	comfort	first		23.375	24.075	0.0299465	5.475	5.98571	0.0932811	61.3118	55.1889	0.900135	1.78754	1.74185	-0.0456922	08:53:00	FC10A	09:01:00	FC10A	3.91921	3.8894	-0.00760528	4.23721	4.24825	0.00260549
99	BL00114	C	C4	0	1	comfort	first		21.925	21.5	-0.0193843	4.1	3.41429	-0.167247	32.2591	32.5939	1.01038	1.50865	1.51314	0.00448406	08:53:00	FC10	09:02:00	FC10	3.12622	2.903	-0.0714027	3.57189	3.5781	0.00173858
100	BL00117	C	C3	1	1	comfort	first		20.075	20.05	-0.00124533	3.7	4.05714	0.0965251	94.5814	63.7604	0.674133	1.97581	1.80455	-0.171255	09:13:00	FC10A	09:21:00	FC10A	3.14364	2.51061	-0.201369	3.52055	3.35262	-0.0476999
101	BL00146	A	A2	1	1	comfort	first		21.825	22.225	0.0183276	5.7	5.08571	-0.107769	22.7881	42.5281	1.86624	1.35771	1.62868	0.270967	09:14:00	FC10	09:21:00	FC10	4.9497	4.8665	-0.0168087	5.45043	5.30231	-0.0271758
102	BL00174	A	A4	0	1	comfort	first		21.7	22.35	0.0299539	6.2625	6.25714	-0.000855432	26.5042	30.7924	1.1618	1.42331	1.48844	0.0651299	09:54:00	FC10	10:01:00	FC10	4.80832	4.2179	-0.12279	5.33067	5.1086	-0.0416589
103	BL00217	C	C2	0	1	chronic	first		19.775	20.325	0.0278129	5.3625	4.88571	-0.0889111	29.2459	28.4216	0.971815	1.46607	1.45365	-0.0124163	09:33:00	FC10A	09:41:00	FC10A	3.20014	2.79425	-0.126837	3.7455	3.78238	0.00984648
104	BL00243	C	C1	1	1	chronic	first		21.25	22.5	0.0588235	4.6	4.62857	0.00621118	57.8522	71.8439	1.24185	1.76232	1.85639	0.09407	09:34:00	FC10	09:42:00	FC10	3.75628	3.93574	0.0477758	4.03869	4.20384	0.040892
105	BL00289	A	A2	1	1	chronic	first		26.05	25.725	-0.012476	8.75	7.98571	-0.0873469	46.6087	51.2773	1.10017	1.66847	1.70993	0.0414581	10:01:00	FC10A	10:01:00	FC10A	6.22873	6.30555	0.012332	6.80023	6.88582	0.0125863
106	BL00331	A	A3	0	1	chronic	first		23.35	24.65	0.0556745	5.75	6.18571	0.0757764	97.8995	91.1397	0.930952	1.99078	1.95971	-0.0310726	10:14:00	FC10	10:21:00	FC10A	5.74462	5.71162	-0.00574429	6.0841	6.2141	0.0213672
107	BL00368	A	A1	0	1	chronic	first		20.45	20.7	0.0122249	5.75	5.42857	-0.0559006	41.9824	32.8921	0.783474	1.62307	1.51709	-0.105976	10:34:00	FC10A	10:21:00	FC10	6.17258	6.08726	-0.0138229	6.5236	6.37264	-0.0231406
108	BL00380	C	C1	0	1	chronic	first		22.375	23.025	0.0290503	3.75	4.58571	0.222857	179.62	104.655	0.582646	2.25435	2.01976	-0.234595	10:34:00	FC10	10:41:00	FC10A	3.29073	3.37454	0.0254696	3.49611	3.51771	0.0061783
109	BL00412	C	C2	0	1	comfort	first		16.975	15.95	-0.0603829	3.3875	3.44286	0.0163416	25.8395	20.7606	0.803444	1.41228	1.31724	-0.0950444	12:50:00	FC10	12:03:00	FC10A	2.75369	2.70836	-0.0164631	3.00458	3.02294	0.00611067
110	BL00417	A	A4	0	1	chronic	first		28.65	28.525	-0.004363	6.9	6.05714	-0.122153	46.9335	38.872	0.828236	1.67148	1.58964	-0.0818457	10:53:00	FC10A	10:41:00	FC10	6.26683	6.32124	0.00868331	6.9359	6.81441	-0.0175161
111	BL00460	A	A4	1	1	comfort	first		27.05	27	-0.00184843	5	5.08571	0.0171429	51.3744	67.5935	1.3157	1.71075	1.8299	0.119158	13:09:00	FC10	11:57:00	FC10	4.77324	4.43437	-0.070994	5.01739	4.9031	-0.0227788
112	BL00464	C	C3	1	1	chronic	first	outlier in log10FCMs_ratio analysis	19.175	18.425	-0.0391134	3.05	3.51429	0.152225	137.018	34.4996	0.25179	2.13678	1.53781	-0.598962	12:08:00	FC10A	11:02:00	FC10A	2.32778	1.92777	-0.171842	2.67649	2.46561	-0.0787898
113	BL00467	C	C3	0	1	comfort	first		17.725	17.325	-0.022567	3.8	4.01429	0.056391	10.8377	10.4136	0.96087	1.03494	1.0176	-0.0173353	13:28:00	FC10A	12:22:00	FC10A	2.89199	2.88706	-0.00170217	3.3548	3.40674	0.0154823
114	BL00469	A	A4	1	1	chronic	first		23.5	23.65	0.00638298	4.95	5.38571	0.0880231	51.3396	87.5665	1.70563	1.71045	1.94234	0.231885	12:09:00	FC10	11:02:00	FC10	5.3019	4.99263	-0.0583312	5.7457	5.57486	-0.0297335
115	BL00473	A	A2	0	1	comfort	first		19.475	20.325	0.0436457	5.825	6.08571	0.0447578	36.3464	19.0403	0.523855	1.56046	1.27967	-0.280789	13:29:00	FC10	12:17:00	FC10	3.58146	3.82429	0.0678014	4.25599	4.13404	-0.0286537
116	BL00481	A	A3	0	1	comfort	first		19.35	19.95	0.0310078	5.275	5.27143	-0.000677048	101.167	135.912	1.34344	2.00504	2.13326	0.128218	13:49:00	FC10A	12:37:00	FC10	4.43902	4.82321	0.0865491	4.80585	5.28788	0.100301
117	BL00514	A	A3	1	1	comfort	first		25.15	25.8	0.0258449	7.1875	7.58571	0.0554037	84.2893	111.164	1.31884	1.92577	2.04597	0.120193	14:55:00	FC10A	13:20:00	FC10A	5.17873	5.05171	-0.0245274	5.58408	5.37449	-0.0375335
118	BL00520	C	C1	0	1	comfort	first		17.025	16.625	-0.0234949	3.4	3.6	0.0588235	22.0928	29.5296	1.33662	1.34425	1.47026	0.126007	14:56:00	FC10	13:36:00	FC10	2.6067	2.62098	0.00547639	2.92624	2.94731	0.00720037
119	BL00532	C	C4	0	1	chronic	first		19.325	18.075	-0.0646831	3.1875	2.92857	-0.0812325	25.6312	31.0672	1.21209	1.40877	1.4923	0.0835339	14:15:00	FC10A	12:41:00	FC10A	2.82474	2.49122	-0.118069	3.1202	2.99967	-0.0386289
120	BL00552	A	A1	1	1	chronic	first		25.975	26.625	0.0250241	7.3625	7.21429	-0.020131	69.1596	51.1073	0.738976	1.83985	1.70848	-0.13137	14:15:00	FC10	12:57:00	FC10	5.83427	5.40981	-0.072753	6.32106	5.9009	-0.0664699
121	BL00568	C	C3	0	1	chronic	first		19.125	19.025	-0.00522876	3.5625	3.71429	0.0426065	29.3381	28.3575	0.966577	1.46743	1.45267	-0.0147637	14:35:00	FC10A	13:01:00	FC10A	2.76836	2.57382	-0.0702701	2.88024	2.88957	0.00323931
122	BL00595	A	A1	1	1	comfort	first		20.95	21.025	0.00357995	5.0625	5.35714	0.0582011	56.4262	84.8692	1.50407	1.75148	1.92875	0.177269	15:37:00	FC10A	13:40:00	FC10A	5.48086	5.72858	0.0451978	5.83782	6.00742	0.0290519
123	BL00613	A	A2	0	1	chronic	first		18.9	19.025	0.00661376	4.2375	4.41429	0.0417193	33.9109	35.2519	1.03954	1.53034	1.54718	0.0168432	14:35:00	FC10	13:17:00	FC10	5.18755	5.40689	0.0422805	5.57085	5.61288	0.00754463
124	BL01051	C	C3	0	2	chronic	first	outlier in VO2avg_perc analysis	14.65	16.175	0.104096	3.1875	3.95714	0.241457	25.0146	19.2827	0.77086	1.39819	1.28517	-0.113025	10:24:00	FC10	15:09:00	FC10A	1.40355	2.32395	0.655766	2.39375	2.67766	0.118605
125	BL01124	C	C3	0	2	comfort	first		17.225	17.225	0	3.2125	3.15714	-0.0172318	65.4326	65.454	1.00033	1.81579	1.81594	0.000141741	13:40:00	FC10	12:28:00	FC10	2.63689	1.09116	-0.586196	2.90134	2.13999	-0.262413
126	BL01180	A	A2	1	2	comfort	first		23.425	24.125	0.0298826	6.475	7.38571	0.140651	48.0422	34.6179	0.720574	1.68162	1.5393	-0.142321	16:10:00	FC10	09:17:00	FC10A	4.70748	5.37119	0.14099	5.4355	5.68396	0.0457106
127	BL01199	A	A2	0	2	comfort	first		19.9	19.725	-0.00879397	5.2875	5.4	0.0212766	25.3067	31.0202	1.22577	1.40324	1.49164	0.0884089	15:30:00	FC10A	10:39:00	FC10	5.1412	5.15981	0.00361939	5.56693	5.47998	-0.015619
128	BL01212	C	C2	0	2	comfort	first	outlier in FI_perc analysis	18.525	18.525	0	2.5	3.65714	0.462857	71.5611	77.5439	1.0836	1.85468	1.88955	0.0348706	12:41:00	FC10	11:20:00	FC10A	2.9395	2.584	-0.12094	3.11647	3.32436	0.0667069
129	BL01240	C	C2	1	2	comfort	first		24.475	23.4	-0.0439224	5.0875	5.32857	0.047385	89.885	85.5337	0.95159	1.95369	1.93214	-0.0215499	13:20:00	FC10	10:58:00	FC10	3.42243	3.23471	-0.0548491	3.5896	3.56997	-0.00546858
130	BL01245	A	A1	0	2	chronic	first		20.65	20.45	-0.00968523	4.65	4.77143	0.0261137	58.7516	55.2599	0.940568	1.76902	1.74241	-0.02661	10:47:00	FC10	09:58:00	FC10	5.68715	5.52463	-0.0285779	5.94186	5.80492	-0.0230467
131	BL01282	C	C1	0	2	comfort	first		20.1	20.225	0.00621891	4.1	3.75714	-0.0836237	35.4785	29.404	0.828783	1.54997	1.46841	-0.0815593	15:51:00	FC10A	13:28:00	FC10A	3.2738	3.00644	-0.0816667	3.50855	3.46339	-0.0128714
132	BL01306	A	A3	1	2	chronic	first		27.975	29.025	0.0375335	6.8	6.78571	-0.00210084	43.4192	33.5714	0.773192	1.63768	1.52597	-0.111713	15:28:00	FC10	14:28:00	FC10A	6.29905	6.29119	-0.00124723	6.8207	6.54978	-0.0397203
133	BL01328	C	C3	1	2	chronic	first	outlier in VO2swim_perc analysis	18.025	18.925	0.0499307	3.75	4.45714	0.188571	44.2467	40.3289	0.911455	1.64588	1.60562	-0.0402647	14:39:00	FC10	12:48:00	FC10	2.41595	0.806386	-0.666224	2.85293	1.51098	-0.470376
134	BL01331	A	A2	0	2	chronic	first		21.4	21.05	-0.0163551	6	6.01429	0.00238095	31.5746	39.055	1.23691	1.49934	1.59168	0.0923385	14:15:00	FC10A	15:09:00	FC10	4.99571	5.42113	0.0851581	5.22372	5.60343	0.0726896
135	BL01338	A	A4	1	2	chronic	first		24.25	24.85	0.0247423	6.6875	6.71429	0.00400534	50.2274	32.455	0.646162	1.70094	1.51128	-0.189658	13:01:00	FC10	09:57:00	FC10A	6.12181	6.13507	0.00216626	6.56861	6.55476	-0.00210851
136	BL01398	C	C3	1	2	comfort	first		19.8	20	0.010101	4.5125	4.24286	-0.0597546	98.393	61.7495	0.62758	1.99296	1.79063	-0.202331	09:44:00	FC10	13:08:00	FC10A	2.85568	2.81049	-0.0158228	3.51783	3.58304	0.018537
137	BL01402	C	C4	0	2	comfort	first		15.95	16.125	0.0109718	3.3625	3.44286	0.023898	15.2946	11.6178	0.759602	1.18454	1.06512	-0.119414	08:44:00	FC10A	09:38:00	FC10A	2.3509	1.05943	-0.54935	2.70349	1.87838	-0.305202
138	BL01411	C	C3	0	2	chronic	first		16.225	16.65	0.0261941	3.575	4.11429	0.150849	31.0119	23.6252	0.761811	1.49153	1.37338	-0.118153	09:05:00	FC10A	14:07:00	FC10	2.25109	2.41972	0.0749097	2.75724	2.61816	-0.0504417
139	BL01414	A	A3	1	2	chronic	first		27.675	28.925	0.0451671	6.25	6.98571	0.117714	35.047	49.2276	1.40462	1.54465	1.69221	0.147558	11:28:00	FC10A	09:36:00	FC10	5.99656	5.93567	-0.0101541	6.44756	6.87189	0.0658125
140	BL01454	C	C4	0	2	chronic	first		16.5	17.175	0.0409091	4.825	5.48571	0.136936	28.4699	24.0821	0.845881	1.45439	1.38169	-0.0726909	12:29:00	FC10A	11:19:00	FC10	2.76665	2.33248	-0.15693	3.28888	3.33724	0.0147041
141	BL01506	A	A3	0	2	comfort	first		22.975	23.525	0.0239391	5.75	6.24286	0.0857143	32.6721	41.1088	1.25822	1.51418	1.61393	0.0997577	14:18:00	FC10	14:48:00	FC10A	5.21847	4.78447	-0.0831656	5.70883	5.65647	-0.00917176
142	BL01517	C	C4	1	2	comfort	first		27.1	24.95	-0.0793358	3.975	3.32857	-0.162624	6.09443	11.7738	1.93189	0.784933	1.07092	0.285983	10:47:00	FC10A	13:48:00	FC10	3.53858	3.49691	-0.0117736	3.71561	3.61651	-0.0266713
143	BL01520	A	A4	0	2	comfort	first		24.775	26.475	0.0686176	6.425	7.11429	0.107282	47.2736	37.2637	0.788255	1.67462	1.57129	-0.103333	09:04:00	FC10	09:16:00	FC10	5.4888	6.22672	0.134441	5.98276	6.50192	0.086776
144	BL01541	C	C2	1	2	chronic	first		24.05	24.15	0.004158	4.3125	4.72857	0.0964803	150.91	114.251	0.757082	2.17872	2.05786	-0.120857	15:48:00	FC10	13:28:00	FC10	3.38165	3.26825	-0.0335339	3.572	3.62171	0.0139166
145	BL01577	A	A1	1	2	chronic	first		24.275	24	-0.0113285	6.7375	7.48571	0.111052	11.8039	10.5123	0.890581	1.07203	1.0217	-0.0503267	09:24:00	FC10A	08:56:00	FC10A	6.21205	4.42416	-0.287811	6.51877	6.13279	-0.0592106
146	BL01582	A	A2	1	2	chronic	first		26.275	26.75	0.018078	7.9875	8.4	0.0516432	40.8353	32.986	0.80778	1.61104	1.51833	-0.092707	10:24:00	FC10A	08:54:00	FC10	6.83832	6.03328	-0.117724	7.13096	6.55892	-0.0802192
147	BL01653	C	C2	1	2	comfort	first		23.25	22.9	-0.0150538	3.7625	4.72857	0.256763	48.3789	42.082	0.869843	1.68466	1.6241	-0.0605592	11:26:00	FC10	12:48:00	FC10A	3.82208	3.30211	-0.136045	4.10427	3.64677	-0.111469
148	BL01680	A	A1	1	2	comfort	first		26.125	26.3	0.00669856	6.7625	6.71429	-0.00712965	121.321	132.558	1.09262	2.08394	2.12241	0.03847	13:59:00	FC10	08:33:00	FC10A	5.57335	5.93347	0.0646135	6.10628	6.6577	0.0903038
149	BL01684	A	A1	0	2	comfort	first		19.9	20.35	0.0226131	5.725	5.37143	-0.0617592	29.8309	25.2144	0.845242	1.47467	1.40165	-0.0730188	09:44:00	FC10A	13:48:00	FC10A	6.1623	6.26889	0.017297	6.41917	6.60218	0.0285099
150	BL01690	A	A3	0	2	comfort	first		24.775	25.125	0.0141271	6.7625	7.14286	0.056245	44.2669	37.086	0.837781	1.64608	1.56921	-0.0768693	10:04:00	FC10	10:19:00	FC10	5.17155	5.36849	0.0380822	5.62453	5.92043	0.0526088
151	BL01705	A	A4	1	2	comfort	first		24.35	25.375	0.0420945	6.4375	7.5	0.165049	50.871	36.2458	0.712504	1.70647	1.55926	-0.147212	12:48:00	FC10A	14:08:00	FC10A	5.16319	4.67142	-0.095246	5.71806	5.3914	-0.0571278
152	BL01712	C	C3	0	2	comfort	first		20.15	20.3	0.00744417	5.375	5.17143	-0.0378738	72.4267	67.7628	0.935605	1.8599	1.83099	-0.0289075	13:27:00	FC10A	12:29:00	FC10A	2.98875	3.21721	0.0764384	3.17877	3.76319	0.183851
153	BL01718	A	A4	0	2	chronic	first		20.425	21.375	0.0465116	5.9875	6.35714	0.0617358	49.2963	28.0844	0.569706	1.69281	1.44847	-0.244349	08:44:00	FC10	14:47:00	FC10	5.2282	4.77041	-0.0875613	5.51295	5.21223	-0.0545479
154	BL01751	C	C4	1	2	chronic	first	outlier in VO2avg_perc and VO2swim_perc analyses	25.8	26.1	0.0116279	4.1125	4.65714	0.132436	40.8243	40.801	0.999427	1.61092	1.61067	-0.000248758	11:09:00	FC10A	10:20:00	FC10A	1.75378	3.29362	0.878007	2.1184	3.5215	0.66234
155	BL01757	A	A3	0	2	chronic	first		23.625	24	0.015873	5.675	5.81429	0.0245437	56.7618	25.9076	0.456426	1.75406	1.41343	-0.340629	13:08:00	FC10A	14:27:00	FC10	5.19509	5.89727	0.135162	5.41914	6.11089	0.127649
156	BL01782	A	A3	1	2	comfort	first		24.5	24.575	0.00306122	6.175	5.87143	-0.0491614	54.7989	71.6885	1.30821	1.73877	1.85545	0.116677	10:03:00	FC10A	13:07:00	FC10	4.98045	5.55764	0.115892	5.48266	5.86109	0.0690231
157	BL01800	C	C4	1	2	chronic	first		25.675	26.85	0.0457644	4.3375	5.01429	0.156031	48.9366	29.8336	0.609638	1.68963	1.47471	-0.214928	13:56:00	FC10A	10:59:00	FC10A	3.73884	3.78325	0.0118796	3.98022	4.02417	0.0110421
158	BL01807	C	C2	0	2	chronic	first		22.05	23.225	0.053288	6.475	7.18571	0.109763	87.5886	49.461	0.564697	1.94245	1.69426	-0.248185	09:24:00	FC10	10:39:00	FC10A	3.80159	3.80409	0.000655978	4.02477	3.98603	-0.00962539
159	BL02007	C	C1	0	2	chronic	first		16.875	16.475	-0.0237037	3.1	3.85714	0.24424	48.5951	28.3379	0.583143	1.68659	1.45237	-0.234225	16:13:00	FC10A	08:33:00	FC10	2.86104	3.1876	0.114141	3.07187	3.36695	0.0960588
160	BL02421	A	A1	0	3	comfort	first		17.125	17.55	0.0248175	4.4875	4.54286	0.0123359	85.3014	56.555	0.663002	1.93096	1.75247	-0.178485	10:31:00	FC10	13:01:00	FC10A	5.0038	3.66006	-0.268544	5.55714	5.22174	-0.0603548
161	BL02440	A	A2	0	3	chronic	first		23.1	23.175	0.00324675	6.925	6.05714	-0.125322	30.3486	33.6469	1.10868	1.48214	1.52695	0.0448071	11:31:00	FC10	12:59:00	FC10	5.95781	4.25817	-0.285279	6.53411	5.10951	-0.218025
162	BL02332	A	A1	1	3	chronic	first		26.275	26.8	0.019981	7.0125	5.9	-0.158645	36.6871	52.4428	1.42946	1.56451	1.71969	0.155172	08:55:00	FC10A	09:12:00	FC10A	7.19843	6.8734	-0.0451526	7.41124	7.23193	-0.0241943
163	BL02336	C	C2	0	3	comfort	first		20.85	21.125	0.0131894	3.4375	3.25714	-0.0524675	76.4027	81.0065	1.06026	1.88311	1.90852	0.0254111	11:11:00	FC10	10:32:00	FC10	2.6129	2.79515	0.0697497	3.05498	3.08173	0.00875619
164	BL02374	C	C1	0	3	comfort	first		20.175	19.75	-0.0210657	3.025	3.47143	0.14758	158.465	94.1843	0.594353	2.19993	1.97398	-0.225956	09:14:00	FC10A	09:10:00	FC10	2.05066	2.47562	0.207229	2.66304	3.11327	0.169066
165	BL02352	C	C3	1	3	chronic	first		18.925	18.625	-0.015852	3.875	4.05714	0.0470046	50.1296	31.7649	0.633656	1.70009	1.50195	-0.198146	08:53:00	FC10	09:33:00	FC10A	2.34577	1.87553	-0.200462	2.75477	2.58662	-0.0610396
166	BL02387	C	C4	0	3	chronic	first		18.6	17.275	-0.0712366	3.3625	2.7	-0.197026	30.8897	17.1613	0.555568	1.48981	1.23455	-0.255263	13:24:00	FC10	11:34:00	FC10A	1.69993	1.58861	-0.0654809	2.66132	2.21962	-0.16597
167	BL02346	C	C1	1	3	comfort	first		19.05	17.5	-0.0813648	3.4625	3.35714	-0.0304281	75.9511	86.0303	1.13271	1.88053	1.93465	0.0541176	13:57:00	FC10A	13:41:00	FC10	2.81668	2.95952	0.0507123	3.20109	3.36962	0.0526477
168	BL02400	C	C3	1	3	chronic	first		18.925	19.35	0.0224571	3.9875	3.92857	-0.0147783	305.158	221.461	0.725724	2.48452	2.3453	-0.139228	13:18:00	FC10A	10:35:00	FC10A	2.62874	1.84906	-0.296599	3.2888	3.28488	-0.00119192
169	BL02413	C	C2	0	3	comfort	first		24.9	24.6	-0.0120482	4.2625	4.02857	-0.0548806	39.9391	53.2736	1.33387	1.6014	1.72651	0.125113	11:26:00	FC10A	10:46:00	FC10	3.18332	2.8124	-0.116521	3.88474	3.79762	-0.0224262
170	BL02476	A	A1	0	3	chronic	first		20.925	20.925	0	6.0875	4.92857	-0.190378	32.8556	40.089	1.22016	1.51661	1.60302	0.086416	13:37:00	FC10A	11:27:00	FC10	6.08589	5.92276	-0.0268046	6.422	6.15083	-0.0422252
171	BL02432	C	C1	1	3	comfort	first		23.625	24.375	0.031746	4.3875	3.94286	-0.101343	257.216	169.417	0.658658	2.4103	2.22896	-0.18134	10:27:00	FC10A	12:55:00	FC10	2.83094	2.82161	-0.0032989	3.6581	3.4332	-0.06148
172	BL02539	A	A2	0	3	comfort	first	outlier in VO2swim_perc analysis	20.725	21.375	0.0313631	5.5875	5.45714	-0.0233301	22.3023	29.1153	1.30548	1.34835	1.46412	0.115771	09:33:00	FC10	09:05:00	FC10	4.88861	2.22122	-0.545635	5.16249	2.8879	-0.440599
173	BL02468	A	A3	1	3	comfort	first		27.4	28.5	0.040146	5.6125	5.6	-0.00222717	50.4974	63.9473	1.26635	1.70327	1.80582	0.102554	10:07:00	FC10A	09:30:00	FC10	5.36102	5.33968	-0.00398232	5.97643	5.78011	-0.032849
174	BL02265	A	A1	1	3	comfort	first		25.925	25.725	-0.00771456	6.425	6.41429	-0.00166759	7.14216	7.10758	0.995158	0.85383	0.851722	-0.0021079	14:03:00	FC10	11:56:00	FC10	6.27242	6.48425	0.033772	6.63451	6.92853	0.0443168
175	BL02586	A	A2	0	3	chronic	first		20.975	21.8	0.0393325	5.3625	5.12857	-0.043623	27.3233	27.2396	0.996939	1.43653	1.4352	-0.00133132	11:06:00	FC10A	13:35:00	FC10	5.89019	5.92965	0.00669949	6.10453	6.28962	0.0303201
176	BL02489	C	C3	1	3	comfort	first		20.175	20.275	0.00495663	4.575	4.57143	-0.00078064	48.2099	50.4169	1.04578	1.68314	1.70258	0.0194397	09:13:00	FC10	14:01:00	FC10	3.30878	2.84901	-0.138955	3.63597	3.24279	-0.108136
177	BL02575	A	A4	0	3	comfort	first		22.6	22.5	-0.00442478	5.175	5.42857	0.0489993	46.4575	32.1923	0.69294	1.66706	1.50775	-0.159304	13:43:00	FC10	10:05:00	FC10	4.69733	3.95003	-0.159091	5.02549	4.34197	-0.136011
178	BL02521	C	C2	0	3	chronic	first		22.975	21.3	-0.0729053	4.15	3.31429	-0.201377	63.6284	60.3022	0.947725	1.80365	1.78033	-0.0233176	12:59:00	FC10A	13:19:00	FC10	2.84713	1.75443	-0.383788	3.19405	2.66585	-0.16537
179	BL02509	A	A4	1	3	comfort	first		26.55	26.425	-0.0047081	6.75	6.78571	0.00529101	42.2552	44.5588	1.05452	1.62588	1.64893	0.0230537	12:37:00	FC10	10:51:00	FC10	5.57318	5.20035	-0.066897	6.01824	5.47952	-0.0895145
180	BL02564	C	C1	1	3	chronic	first		18.225	18.3	0.00411523	3.8875	4.17143	0.0730363	32.4661	38.6387	1.19012	1.51143	1.58702	0.0755923	09:34:00	FC10A	09:50:00	FC10	2.77861	2.36889	-0.147455	3.21432	2.67405	-0.168082
181	BL02414	C	C4	1	3	comfort	first		18.7	19.375	0.0360963	3.85	3.95714	0.0278293	10.7719	6.82387	0.633487	1.03229	0.834031	-0.198262	09:47:00	FC10A	11:06:00	FC10	3.63601	3.47571	-0.0440874	3.8843	3.77415	-0.0283577
182	BL02563	A	A4	1	3	chronic	first		28.275	30.375	0.0742706	8.8875	8.12857	-0.0853928	44.6176	23.7344	0.53195	1.64951	1.37538	-0.274129	12:38:00	FC10A	10:09:00	FC10	6.27473	6.47828	0.0324402	7.28457	6.90163	-0.0525686
183	BL02269	A	A2	1	3	comfort	first		22.3	22.8	0.0224215	5.9125	5.71429	-0.0335246	76.6248	80.3318	1.04838	1.88437	1.90489	0.0205179	10:47:00	FC10A	13:14:00	FC10	4.7961	5.01332	0.0452914	5.33048	5.68841	0.0671478
184	BL02588	A	A1	1	3	chronic	first		23.325	22.875	-0.0192926	5.9125	5.2	-0.120507	52.8271	33.8393	0.640567	1.72286	1.52942	-0.193436	09:52:00	FC10	11:11:00	FC10	5.96201	6.15188	0.0318467	6.38729	6.47227	0.0133045
185	BL02568	C	C4	1	3	chronic	first		21.725	21.55	-0.00805524	4.825	4.72857	-0.0199852	16.2784	9.19336	0.564757	1.21161	0.963474	-0.248139	10:52:00	FC10	13:43:00	FC10A	3.16055	3.09993	-0.0191804	3.361	3.38769	0.00794109
186	BL02481	A	A2	1	3	chronic	first		23.675	24.375	0.0295671	6.55	6.18571	-0.0556161	104.347	90.5594	0.867868	2.01848	1.95693	-0.0615461	13:04:00	FC10	11:30:00	FC10	4.81712	5.09107	0.0568718	5.11762	5.83987	0.14113
187	BL00064	C	C2	1	1	chronic	second		24.4	25.55	0.0471311	5.3375	5	-0.0632319	67.0634	75.1238	1.12019	1.82649	1.87578	0.0492924	08:08:00	FC10A	08:53:00	FC10A	3.63997	3.40254	-0.0652292	3.97548	3.56172	-0.104078
188	BL00071	C	C4	1	1	chronic	second		22.95	22.7	-0.0108932	3.8	3.97143	0.0451128	9.33492	10.451	1.11956	0.97011	1.01916	0.0490477	08:08:00	FC10	09:14:00	FC10A	2.99581	2.44482	-0.18392	3.20724	2.8486	-0.111822
189	BL00091	C	C2	1	1	comfort	second		23.55	22.1	-0.0615711	3.525	4.08571	0.159068	219.046	224.326	1.02411	2.34053	2.35088	0.0103455	08:30:00	FC10A	09:14:00	FC10	2.91792	2.71252	-0.07039	3.14882	3.16588	0.0054179
190	BL00095	C	C4	1	1	comfort	second		28.375	30.525	0.0757709	6.35	6.58571	0.0371204	54.7272	51.2536	0.93653	1.7382	1.70972	-0.0284784	08:31:00	FC10	09:33:00	FC10A	4.81884	4.11096	-0.146898	5.0403	4.63225	-0.0809575
191	BL00099	C	C1	1	1	comfort	second		23.375	24.3	0.0395722	5.475	5.98571	0.0932811	61.3118	58.0623	0.947001	1.78754	1.76389	-0.0236495	08:53:00	FC10A	09:33:00	FC10	3.91921	4.14176	0.0567838	4.23721	4.56084	0.0763781
192	BL00114	C	C4	0	1	comfort	second		21.925	21.58	-0.0157355	4.1	3.9	-0.0487805	32.2591	57.0642	1.76893	1.50865	1.75636	0.247712	08:53:00	FC10	09:54:00	FC10A	3.12622	1.88403	-0.397347	3.57189	2.40592	-0.326429
193	BL00117	C	C3	1	1	comfort	second		20.075	20.325	0.0124533	3.7	4.2	0.135135	94.5814	57.9666	0.612876	1.97581	1.76318	-0.212627	09:13:00	FC10A	09:54:00	FC10	3.14364	2.79013	-0.112455	3.52055	3.36577	-0.0439647
194	BL00146	A	A2	1	1	comfort	second		21.825	22.45	0.0286369	5.7	5.28571	-0.0726817	22.7881	33.2338	1.45838	1.35771	1.52158	0.163871	09:14:00	FC10	10:07:00	FC10A	4.9497	4.94526	-0.000895678	5.45043	5.58315	0.0243504
195	BL00174	A	A4	0	1	comfort	second		21.7	21.925	0.0103687	6.2625	6.3	0.00598802	26.5042	42.6889	1.61065	1.42331	1.63031	0.207001	09:54:00	FC10	10:47:00	FC10A	4.80832	3.82472	-0.204562	5.33067	4.53124	-0.149968
196	BL00217	C	C2	0	1	chronic	second		19.775	20.15	0.0189633	5.3625	5.04286	-0.0596071	29.2459	22.0352	0.753444	1.46607	1.34312	-0.122949	09:33:00	FC10A	10:13:00	FC10	3.20014	2.91674	-0.0885584	3.7455	3.4016	-0.0918168
197	BL00243	C	C1	1	1	chronic	second		21.25	23.375	0.1	4.6	4.58571	-0.00310559	57.8522	92.4625	1.59826	1.76232	1.96597	0.203646	09:34:00	FC10	10:27:00	FC10A	3.75628	3.78296	0.0071019	4.03869	4.21154	0.0427985
198	BL00289	A	A2	1	1	chronic	second		26.05	25.05	-0.0383877	8.75	7.98571	-0.0873469	46.6087	70.0431	1.50279	1.66847	1.84537	0.176898	10:01:00	FC10A	10:33:00	FC10	6.22873	5.971	-0.0413788	6.80023	6.36605	-0.0638478
199	BL00331	A	A3	0	1	chronic	second	FI data missing	23.35	25.65	0.0985011	5.75			97.8995	43.3264	0.442561	1.99078	1.63675	-0.354027	10:14:00	FC10	10:53:00	FC10	5.74462	4.78923	-0.16631	6.0841	5.55856	-0.0863793
200	BL00368	A	A1	0	1	chronic	second		20.45	20.65	0.00977995	5.75	4.74286	-0.175155	41.9824	42.3468	1.00868	1.62307	1.62682	0.00375302	10:34:00	FC10A	11:08:00	FC10A	6.17258	5.62391	-0.0888883	6.5236	6.15289	-0.056826
201	BL00380	C	C1	0	1	chronic	second		22.375	23.25	0.0391061	3.75	3.77143	0.00571429	179.62	107.253	0.597111	2.25435	2.03041	-0.223945	10:34:00	FC10	11:12:00	FC10	3.29073	3.48857	0.0601213	3.49611	3.71429	0.0624065
202	BL00412	C	C2	0	1	comfort	second		16.975	16.1	-0.0515464	3.3875	3.35714	-0.00896152	25.8395	20.4501	0.791427	1.41228	1.3107	-0.101589	12:50:00	FC10	12:37:00	FC10	2.75369	1.55509	-0.43527	3.00458	2.27795	-0.241841
203	BL00417	A	A4	0	1	chronic	second		28.65	27.375	-0.0445026	6.9	6.42857	-0.068323	46.9335	44.7034	0.952485	1.67148	1.65034	-0.0211419	10:53:00	FC10A	11:28:00	FC10A	6.26683	5.70759	-0.0892372	6.9359	6.29405	-0.0925403
204	BL00460	A	A4	1	1	comfort	second		27.05	27.075	0.000924214	5	4.78571	-0.0428571	51.3744	67.9419	1.32248	1.71075	1.83214	0.121391	13:09:00	FC10	13:18:00	FC10	4.77324	4.00308	-0.16135	5.01739	4.6231	-0.0785847
205	BL00464	C	C3	1	1	chronic	second		19.175	19.325	0.00782269	3.05	3.62857	0.189696	137.018	49.0868	0.358252	2.13678	1.69096	-0.445811	12:08:00	FC10A	11:31:00	FC10	2.32778	1.45437	-0.375211	2.67649	2.58599	-0.0338129
206	BL00467	C	C3	0	1	comfort	second		17.725	17.55	-0.00987306	3.8	4.04286	0.0639098	10.8377	10.8098	0.997424	1.03494	1.03382	-0.00112039	13:28:00	FC10A	13:27:00	FC10	2.89199	1.15057	-0.602152	3.3548	3.13386	-0.0658579
207	BL00469	A	A4	1	1	chronic	second		23.5	24.2	0.0297872	4.95	5.28571	0.0678211	51.3396	55.1653	1.07452	1.71045	1.74167	0.0312133	12:09:00	FC10	12:58:00	FC10	5.3019	5.19806	-0.019586	5.7457	5.49798	-0.043114
208	BL00473	A	A2	0	1	comfort	second		19.475	20.25	0.0397946	5.825	5.71429	-0.0190067	36.3464	43.6435	1.20077	1.56046	1.63992	0.0794581	13:29:00	FC10	13:58:00	FC10	3.58146	3.62025	0.0108302	4.25599	4.01109	-0.0575424
209	BL00481	A	A3	0	1	comfort	second		19.35	21.375	0.104651	5.275	5.2	-0.014218	101.167	102.608	1.01424	2.00504	2.01118	0.00614119	13:49:00	FC10A	13:53:00	FC10A	4.43902	4.90323	0.104575	4.80585	5.35891	0.115081
210	BL00514	A	A3	1	1	comfort	second		25.15	24.95	-0.00795229	7.1875	7.74286	0.0772671	84.2893	67.1717	0.796918	1.92577	1.82719	-0.0985865	14:55:00	FC10A	14:53:00	FC10A	5.17873	5.02477	-0.0297284	5.58408	5.54651	-0.00672806
211	BL00520	C	C1	0	1	comfort	second		17.025	17.225	0.0117474	3.4	3.58571	0.0546218	22.0928	28.2153	1.27713	1.34425	1.45049	0.106234	14:56:00	FC10	14:57:00	FC10	2.6067	2.12215	-0.185888	2.92624	2.77116	-0.0529963
212	BL00532	C	C4	0	1	chronic	second		19.325	18.7	-0.0323415	3.1875	3.21429	0.00840336	25.6312	33.0413	1.28911	1.40877	1.51906	0.110289	14:15:00	FC10A	14:13:00	FC10A	2.82474	1.34932	-0.522322	3.1202	2.22872	-0.285712
213	BL00552	A	A1	1	1	chronic	second		25.975	27.4	0.0548604	7.3625	7.15714	-0.0278923	69.1596	37.1817	0.537622	1.83985	1.57033	-0.269523	14:15:00	FC10	14:17:00	FC10	5.83427	6.3202	0.0832889	6.32106	6.56195	0.0381091
214	BL00568	C	C3	0	1	chronic	second		19.125	18.95	-0.00915033	3.5625	3.98571	0.118797	29.3381	27.7405	0.945548	1.46743	1.44312	-0.0243165	14:35:00	FC10A	14:32:00	FC10A	2.76836	2.76576	-0.000937981	2.88024	3.00824	0.0444407
215	BL00595	A	A1	1	1	comfort	second		20.95	20.65	-0.0143198	5.0625	4.4	-0.130864	56.4262	41.8732	0.742087	1.75148	1.62194	-0.129545	15:37:00	FC10A	15:13:00	FC10A	5.48086	4.80237	-0.123793	5.83782	5.30546	-0.0911916
216	BL00613	A	A2	0	1	chronic	second		18.9	19.35	0.0238095	4.2375	4.2	-0.00884956	33.9109	48.3099	1.42461	1.53034	1.68404	0.153697	14:35:00	FC10	14:37:00	FC10	5.18755	5.28563	0.0189058	5.57085	5.4802	-0.0162722
217	BL01051	C	C3	0	2	chronic	second	outlier in VO2avg_perc analysis	14.65	16.65	0.136519	3.1875	3.42857	0.0756303	25.0146	20.174	0.80649	1.39819	1.30479	-0.0934009	10:24:00	FC10	10:11:00	FC10A	1.40355	2.18207	0.554678	2.39375	2.73839	0.143975
218	BL01124	C	C3	0	2	comfort	second		17.225	17.025	-0.011611	3.2125	3.32857	0.0361312	65.4326	89.6132	1.36955	1.81579	1.95237	0.136577	13:40:00	FC10	14:52:00	FC10	2.63689	1.62642	-0.383206	2.90134	2.30592	-0.205222
219	BL01180	A	A2	1	2	comfort	second		23.425	23.875	0.0192102	6.475	8.01429	0.237728	48.0422	29.9284	0.622962	1.68162	1.47608	-0.205538	16:10:00	FC10	12:34:00	FC10A	4.70748	6.29844	0.337965	5.4355	6.62506	0.21885
220	BL01199	A	A2	0	2	comfort	second		19.9	19.725	-0.00879397	5.2875	5.72857	0.0834178	25.3067	43.9626	1.73719	1.40324	1.64308	0.239848	15:30:00	FC10A	12:54:00	FC10A	5.1412	4.86051	-0.0545964	5.56693	5.30272	-0.0474606
221	BL01212	C	C2	0	2	comfort	second	outlier in FI_perc analysis	18.525	19.35	0.0445344	2.5	3.45714	0.382857	71.5611	77.0755	1.07706	1.85468	1.88692	0.0322396	12:41:00	FC10	09:58:00	FC10	2.9395	3.02938	0.0305748	3.11647	3.25765	0.0453013
222	BL01240	C	C2	1	2	comfort	second		24.475	24.8	0.0132789	5.0875	6.2	0.218673	89.885	80.6603	0.897372	1.95369	1.90666	-0.0470274	13:20:00	FC10	14:53:00	FC10A	3.42243	3.46158	0.0114394	3.5896	3.80218	0.0592211
223	BL01245	A	A1	0	2	chronic	second		20.65	20.425	-0.0108959	4.65	4.82857	0.0384025	58.7516	35.231	0.59966	1.76902	1.54692	-0.222095	10:47:00	FC10	12:51:00	FC10	5.68715	5.63733	-0.00876085	5.94186	5.88334	-0.00984877
224	BL01282	C	C1	0	2	comfort	second		20.1	21.425	0.0659204	4.1	4.47143	0.0905923	35.4785	45.6052	1.28543	1.54997	1.65901	0.109049	15:51:00	FC10A	09:39:00	FC10	3.2738	3.27713	0.00101615	3.50855	3.46296	-0.012994
225	BL01306	A	A3	1	2	chronic	second		27.975	29.925	0.0697051	6.8	6.45714	-0.0504202	43.4192	39.792	0.91646	1.63768	1.5998	-0.0378865	15:28:00	FC10	15:12:00	FC10A	6.29905	6.13644	-0.0258147	6.8207	6.90634	0.0125559
226	BL01328	C	C3	1	2	chronic	second	outlier in VO2swim_perc analysis	18.025	19.25	0.0679612	3.75	4.04286	0.0780952	44.2467	50.4069	1.13922	1.64588	1.70249	0.0566083	14:39:00	FC10	13:33:00	FC10A	2.41595	1.23344	-0.489459	2.85293	1.8514	-0.351053
227	BL01331	A	A2	0	2	chronic	second		21.4	20.9	-0.0233645	6	5.18571	-0.135714	31.5746	45.6253	1.445	1.49934	1.65921	0.159868	14:15:00	FC10A	11:09:00	FC10	4.99571	5.55461	0.111876	5.22372	5.78576	0.107594
228	BL01338	A	A4	1	2	chronic	second		24.25	25.35	0.0453608	6.6875	6.38571	-0.0451268	50.2274	50.9925	1.01523	1.70094	1.70751	0.00656584	13:01:00	FC10	13:52:00	FC10A	6.12181	3.85916	-0.369605	6.56861	5.65726	-0.138743
229	BL01398	C	C3	1	2	comfort	second		19.8	19.85	0.00252525	4.5125	4.3	-0.0470914	98.393	55.2302	0.561322	1.99296	1.74218	-0.250788	09:44:00	FC10	10:32:00	FC10A	2.85568	2.74583	-0.0384651	3.51783	3.5692	0.0146028
230	BL01402	C	C4	0	2	comfort	second		15.95	15.95	0	3.3625	3.74286	0.113117	15.2946	8.39781	0.549069	1.18454	0.924166	-0.260373	08:44:00	FC10A	15:11:00	FC10	2.3509	2.02797	-0.137364	2.70349	2.76464	0.0226189
231	BL01411	C	C3	0	2	chronic	second		16.225	17.1	0.0539291	3.575	4.04286	0.130869	31.0119	31.7633	1.02423	1.49153	1.50193	0.0103974	09:05:00	FC10A	14:12:00	FC10A	2.25109	2.37942	0.0570054	2.75724	2.67148	-0.0311036
232	BL01414	A	A3	1	2	chronic	second		27.675	28.9	0.0442638	6.25	6.58571	0.0537143	35.047	31.8386	0.908455	1.54465	1.50295	-0.0416964	11:28:00	FC10A	08:59:00	FC10	5.99656	5.7683	-0.0380651	6.44756	6.327	-0.0186985
233	BL01454	C	C4	0	2	chronic	second		16.5	17.175	0.0409091	4.825	4.9	0.015544	28.4699	15.3832	0.540333	1.45439	1.18705	-0.267338	12:29:00	FC10A	15:32:00	FC10A	2.76665	2.07972	-0.248292	3.28888	2.61589	-0.204626
234	BL01506	A	A3	0	2	comfort	second		22.975	23.6	0.0272035	5.75	6.27143	0.0906832	32.6721	58.1252	1.77905	1.51418	1.76436	0.250188	14:18:00	FC10	10:29:00	FC10	5.21847	4.95026	-0.0513955	5.70883	5.59204	-0.0204578
235	BL01517	C	C4	1	2	comfort	second		27.1	25.3	-0.0664207	3.975	4.74286	0.193172	6.09443	4.65105	0.763163	0.784933	0.667551	-0.117383	10:47:00	FC10A	13:11:00	FC10	3.53858	3.33903	-0.0563922	3.71561	3.96217	0.0663579
236	BL01520	A	A4	0	2	comfort	second		24.775	26.725	0.0787084	6.425	8.07143	0.256253	47.2736	55.885	1.18216	1.67462	1.7473	0.0726768	09:04:00	FC10	09:19:00	FC10	5.4888	6.21688	0.132648	5.98276	6.54262	0.0935789
237	BL01541	C	C2	1	2	chronic	second		24.05	24.225	0.00727651	4.3125	4.41429	0.0236025	150.91	105.601	0.699763	2.17872	2.02367	-0.155049	15:48:00	FC10	13:14:00	FC10A	3.38165	3.26036	-0.0358676	3.572	3.61529	0.0121193
238	BL01577	A	A1	1	2	chronic	second		24.275	25.6	0.0545829	6.7375	7.45714	0.106812	11.8039	4.07672	0.345371	1.07203	0.610311	-0.461714	09:24:00	FC10A	14:11:00	FC10	6.21205	5.86548	-0.0557909	6.51877	6.31564	-0.0311608
239	BL01582	A	A2	1	2	chronic	second		26.275	28.425	0.0818268	7.9875	8.78571	0.0999329	40.8353	32.0602	0.78511	1.61104	1.50597	-0.10507	10:24:00	FC10A	13:29:00	FC10	6.83832	5.52485	-0.192075	7.13096	6.16485	-0.135481
240	BL01653	C	C2	1	2	comfort	second		23.25	23.4	0.00645161	3.7625	4.5	0.196013	48.3789	64.8739	1.34095	1.68466	1.81207	0.127414	11:26:00	FC10	14:33:00	FC10A	3.82208	3.20278	-0.162034	4.10427	3.74288	-0.0880522
241	BL01680	A	A1	1	2	comfort	second		26.125	26.075	-0.00191388	6.7625	6.22857	-0.0789543	121.321	126.058	1.03905	2.08394	2.10057	0.0166348	13:59:00	FC10	09:51:00	FC10A	5.57335	5.53585	-0.00672885	6.10628	6.21596	0.0179618
242	BL01684	A	A1	0	2	comfort	second		19.9	20.675	0.0389447	5.725	5.92857	0.0355583	29.8309	27.3963	0.918386	1.47467	1.43769	-0.0369746	09:44:00	FC10A	10:51:00	FC10A	6.1623	6.04051	-0.0197626	6.41917	6.29563	-0.0192455
243	BL01690	A	A3	0	2	comfort	second		24.775	25.6	0.0332997	6.7625	7.08571	0.0477951	44.2669	37.3199	0.843064	1.64608	1.57194	-0.0741392	10:04:00	FC10	09:31:00	FC10A	5.17155	5.67014	0.0964102	5.62453	6.00015	0.0667825
244	BL01705	A	A4	1	2	comfort	second		24.35	25.225	0.0359343	6.4375	7.47143	0.16061	50.871	41.1475	0.80886	1.70647	1.61434	-0.0921266	12:48:00	FC10A	11:12:00	FC10A	5.16319	4.59933	-0.109208	5.71806	5.28235	-0.0761989
245	BL01712	C	C3	0	2	comfort	second		20.15	20.55	0.0198511	5.375	5.65714	0.0524917	72.4267	59.4777	0.821212	1.8599	1.77435	-0.0855448	13:27:00	FC10A	09:11:00	FC10A	2.98875	3.39729	0.136692	3.17877	4.06443	0.278617
246	BL01718	A	A4	0	2	chronic	second		20.425	22.475	0.100367	5.9875	6.48571	0.0832091	49.2963	31.5042	0.639079	1.69281	1.49837	-0.194445	08:44:00	FC10	13:51:00	FC10	5.2282	5.28785	0.0114091	5.51295	5.54969	0.00666431
247	BL01751	C	C4	1	2	chronic	second	outlier in VO2avg_perc and VO2swim_perc analyses	25.8	26.2	0.0155039	4.1125	4.58571	0.115067	40.8243	50.6703	1.24118	1.61092	1.70475	0.0938344	11:09:00	FC10A	11:32:00	FC10A	1.75378	3.23064	0.842098	2.1184	3.73251	0.761948
248	BL01757	A	A3	0	2	chronic	second		23.625	24.9	0.0539683	5.675	5.28571	-0.0685966	56.7618	29.3054	0.516288	1.75406	1.46695	-0.287108	13:08:00	FC10A	14:32:00	FC10	5.19509	5.70639	0.0984191	5.41914	6.16076	0.136852
249	BL01782	A	A3	1	2	comfort	second		24.5	24.725	0.00918367	6.175	6.75714	0.0942741	54.7989	96.7132	1.76487	1.73877	1.98549	0.246713	10:03:00	FC10A	11:29:00	FC10	4.98045	5.3507	0.0743409	5.48266	5.71463	0.0423098
250	BL01800	C	C4	1	2	chronic	second		25.675	27.8	0.0827653	4.3375	5.18571	0.195554	48.9366	52.2211	1.06712	1.68963	1.71785	0.0282123	13:56:00	FC10A	10:49:00	FC10	3.73884	3.58609	-0.040854	3.98022	3.99396	0.00345207
251	BL01807	C	C2	0	2	chronic	second		22.05	24.75	0.122449	6.475	7.41429	0.145063	87.5886	44.8274	0.511795	1.94245	1.65154	-0.290904	09:24:00	FC10	12:33:00	FC10	3.80159	3.95808	0.0411626	4.02477	4.26882	0.060637
252	BL02007	C	C1	0	2	chronic	second		16.875	16.95	0.00444444	3.1	3.81429	0.230415	48.5951	28.076	0.577755	1.68659	1.44834	-0.238256	16:13:00	FC10A	08:59:00	FC10A	2.86104	3.23852	0.131937	3.07187	3.32654	0.0829039
253	BL02421	A	A1	0	3	comfort	second		17.125	17.9	0.0452555	4.4875	4.77143	0.063271	85.3014	49.8426	0.584312	1.93096	1.6976	-0.233355	10:31:00	FC10	09:48:00	FC10A	5.0038	3.99518	-0.201572	5.55714	5.42171	-0.0243704
254	BL02440	A	A2	0	3	chronic	second		23.1	23.7	0.025974	6.925	6.17143	-0.108819	30.3486	26.454	0.87167	1.48214	1.42249	-0.0596478	11:31:00	FC10	10:25:00	FC10	5.95781	6.34431	0.0648741	6.53411	6.60556	0.0109349
255	BL02332	A	A1	1	3	chronic	second		26.275	26.525	0.00951475	7.0125	5.78571	-0.174943	36.6871	69.7518	1.90126	1.56451	1.84356	0.279042	08:55:00	FC10A	10:26:00	FC10A	7.19843	7.09226	-0.0147496	7.41124	7.55766	0.0197565
256	BL02336	C	C2	0	3	comfort	second		20.85	20.575	-0.0131894	3.4375	3.18571	-0.0732468	76.4027	102.834	1.34595	1.88311	2.01214	0.129029	11:11:00	FC10	13:37:00	FC10A	2.6129	2.83014	0.0831393	3.05498	2.98639	-0.0224519
257	BL02374	C	C1	0	3	comfort	second		20.175	20.45	0.0136307	3.025	3.62857	0.199528	158.465	105.197	0.66385	2.19993	2.022	-0.17793	09:14:00	FC10A	13:16:00	FC10A	2.05066	2.57589	0.256126	2.66304	2.90834	0.0921128
258	BL02352	C	C3	1	3	chronic	second		18.925	18.925	0	3.875	3.44286	-0.111521	50.1296	25.6693	0.512059	1.70009	1.40941	-0.29068	08:53:00	FC10	10:07:00	FC10A	2.34577	1.49349	-0.363328	2.75477	2.28456	-0.170689
259	BL02387	C	C4	0	3	chronic	second		18.6	16.5	-0.112903	3.3625	3.05714	-0.0908125	30.8897	22.1094	0.715754	1.48981	1.34458	-0.145236	13:24:00	FC10	13:56:00	FC10A	1.69993	1.86815	0.098963	2.66132	2.79377	0.0497685
260	BL02346	C	C1	1	3	comfort	second		19.05	18.9	-0.00787402	3.4625	4.75714	0.373904	75.9511	57.4031	0.75579	1.88053	1.75894	-0.121599	13:57:00	FC10A	11:29:00	FC10A	2.81668	2.83942	0.00807546	3.20109	3.25977	0.0183313
261	BL02400	C	C3	1	3	chronic	second		18.925	20.55	0.0858653	3.9875	3.95714	-0.00761308	305.158	230.662	0.755878	2.48452	2.36298	-0.121549	13:18:00	FC10A	10:48:00	FC10A	2.62874	2.51962	-0.0415114	3.2888	3.21831	-0.0214333
262	BL02413	C	C2	0	3	comfort	second		24.9	25.275	0.0150602	4.2625	3.91429	-0.0816925	39.9391	35.5896	0.891097	1.6014	1.55132	-0.0500752	11:26:00	FC10A	14:02:00	FC10A	3.18332	2.96121	-0.0697737	3.88474	3.54369	-0.0877922
263	BL02476	A	A1	0	3	chronic	second		20.925	20.9	-0.00119474	6.0875	4.51429	-0.258434	32.8556	35.9221	1.09333	1.51661	1.55536	0.0387531	13:37:00	FC10A	13:21:00	FC10A	6.08589	6.0068	-0.0129958	6.422	6.2346	-0.0291809
264	BL02432	C	C1	1	3	comfort	second		23.625	23.675	0.0021164	4.3875	3.51429	-0.199023	257.216	199.652	0.776206	2.4103	2.30027	-0.110023	10:27:00	FC10A	11:58:00	FC10A	2.83094	2.75484	-0.0268817	3.6581	3.55509	-0.0281594
265	BL02539	A	A2	0	3	comfort	second		20.725	21.525	0.0386007	5.5875	5.54286	-0.00798977	22.3023	29.0449	1.30233	1.34835	1.46307	0.11472	09:33:00	FC10	14:25:00	FC10A	4.88861	3.82979	-0.216589	5.16249	4.86457	-0.0577086
266	BL02468	A	A3	1	3	comfort	second		27.4	29.55	0.0784672	5.6125	5.51429	-0.0174992	50.4974	62.4655	1.237	1.70327	1.79564	0.0923712	10:07:00	FC10A	12:35:00	FC10	5.36102	5.2413	-0.0223316	5.97643	5.40072	-0.0963301
267	BL02265	A	A1	1	3	comfort	second		25.925	25.225	-0.027001	6.425	6.02857	-0.0617009	7.14216	5.31521	0.744203	0.85383	0.725521	-0.128309	14:03:00	FC10	09:26:00	FC10	6.27242	5.57695	-0.110877	6.63451	5.91197	-0.108906
268	BL02586	A	A2	0	3	chronic	second		20.975	21.85	0.0417163	5.3625	5.08571	-0.0516151	27.3233	35.142	1.28616	1.43653	1.54583	0.109294	11:06:00	FC10A	10:54:00	FC10A	5.89019	5.97014	0.0135725	6.10453	6.22388	0.0195511
269	BL02489	C	C3	1	3	comfort	second		20.175	20.375	0.00991326	4.575	4.14286	-0.0944575	48.2099	62.8038	1.30272	1.68314	1.79799	0.11485	09:13:00	FC10	11:07:00	FC10A	3.30878	2.88337	-0.128568	3.63597	3.2889	-0.0954546
270	BL02575	A	A4	0	3	comfort	second		22.6	22.375	-0.00995575	5.175	5.24286	0.0131125	46.4575	38.859	0.836443	1.66706	1.58949	-0.0775639	13:43:00	FC10	09:54:00	FC10A	4.69733	4.54105	-0.0332707	5.02549	4.85533	-0.0338594
271	BL02521	C	C2	0	3	chronic	second		22.975	20.5	-0.107726	4.15	3.67143	-0.115318	63.6284	104.933	1.64915	1.80365	2.02091	0.21726	12:59:00	FC10A	09:46:00	FC10	2.84713	3.00094	0.0540231	3.19405	3.18532	-0.00273321
272	BL02509	A	A4	1	3	comfort	second		26.55	26.625	0.00282486	6.75	7	0.037037	42.2552	34.4807	0.81601	1.62588	1.53758	-0.0883047	12:37:00	FC10	11:40:00	FC10A	5.57318	5.37682	-0.0352329	6.01824	5.73222	-0.0475255
273	BL02564	C	C1	1	3	chronic	second		18.225	19.475	0.0685871	3.8875	4.04286	0.0399633	32.4661	32.2146	0.992253	1.51143	1.50805	-0.00337739	09:34:00	FC10A	11:46:00	FC10	2.77861	2.95099	0.0620382	3.21432	3.14184	-0.0225491
274	BL02414	C	C4	1	3	comfort	second		18.7	19.625	0.0494652	3.85	4.02857	0.0463822	10.7719	6.35104	0.589592	1.03229	0.802845	-0.229448	09:47:00	FC10A	10:13:00	FC10A	3.63601	3.33987	-0.0814477	3.8843	3.63194	-0.0649692
275	BL02563	A	A4	1	3	chronic	second		28.275	30.15	0.066313	8.8875	7.88571	-0.112719	44.6176	31.87	0.714291	1.64951	1.50338	-0.146125	12:38:00	FC10A	12:57:00	FC10A	6.27473	6.81277	0.0857482	7.28457	7.06825	-0.0296956
276	BL02269	A	A2	1	3	comfort	second		22.3	22.725	0.0190583	5.9125	5.84286	-0.0117789	76.6248	85.2718	1.11285	1.88437	1.93081	0.0464362	10:47:00	FC10A	11:15:00	FC10A	4.7961	5.44567	0.135438	5.33048	5.83834	0.0952747
277	BL02588	A	A1	1	3	chronic	second		23.325	23.575	0.0107181	5.9125	5.28571	-0.10601	52.8271	26.9078	0.509356	1.72286	1.42988	-0.292979	09:52:00	FC10	12:37:00	FC10A	5.96201	5.88934	-0.0121878	6.38729	6.17732	-0.0328731
278	BL02568	C	C4	1	3	chronic	second		21.725	21.75	0.00115075	4.825	4.34286	-0.099926	16.2784	8.359	0.513501	1.21161	0.922154	-0.289459	10:52:00	FC10	09:07:00	FC10A	3.16055	3.007	-0.0485831	3.361	3.26978	-0.0271407
279	BL02481	A	A2	1	3	chronic	second		23.675	25.025	0.0570222	6.55	5	-0.236641	104.347	118.728	1.13782	2.01848	2.07455	0.0560735	13:04:00	FC10	09:27:00	FC10A	4.81712	5.76356	0.196475	5.11762	6.00081	0.172578
